# Supplementary material for: A Functional Genomic Screen for Evolutionarily Conserved Genes Required for Lifespan and Immunity in Germline-Deficient C. elegans
Source: PLoS One. 2014 Aug 5;9(8):e101970. doi: 10.1371/journal.pone.0101970 (PMC4122342; doi:10.1371/journal.pone.0101970)
Supplement: Table S1 — Summary lifespan statistics of C. elegans ablation experiments monitoring survival when fed X. nematophila . Mean survival and standard errors for all mutants tested, and p-values from log-rank test assessing significance of survival compared to C. elegans Z(2,3)-ablated. (XLSX) [file pone.0101970.s004.xlsx]

## Sheet: TABLE S1
	Table S1: Summary statistics of C. elegans ablation experiments monitoring survival when fed X. nematophila.
				Restricted mean				Age in days at % mortality				Log-rank P-value
	Name	No. of subjects	Days	Std. error	95% C.I.		0.25	0.5	0.75	0.9	1	(vs. C. elegans N2 Z(2,3) Ablated)
	C. elegans N2 Z(2,3) Ablated	78	8.5	0.44	7.63-9.37		5	8	13	14	18
	C. elegans N2 Unablated	50	1.8	0.12	1.57-2.03		1	2	3	4	5	0
	C. elegans N2 Z(1,4) Ablated	49	3.76	0.19	3.38-4.13		3	4	5	6	7	0
	nhr-80 (tm1011) Z(2,3) Ablated	30	4.2	0.3	3.61-4.79		3	4	5	6	9	0
	mir-7.1 (n4115) Z(2,3) Ablated	25	3.6	0.38	2.86-4.34		2	3	5	7	8	0
	tcer-1 (tm1452) Z(2,3) Ablated	15	3.33	0.29	2.76-3.91		2	3	4	5	6	0
	daf-16 (m26) Z(2,3) Ablated	35	3.26	0.18	2.90-3.61		2	3	4	5	6	0
	daf-16 (m27) Z(2,3) Ablated	29	2.86	0.23	2.41-3.32		2	3	4	5	6	0
	daf-16 (mu86) Z(2,3) Ablated	10	2.4	0.15	2.10-2.70		2	3	4	5	5	0
	daf-12 (m20) Z(2,3) Ablated	14	4.29	0.62	3.07-5.5		3	4	6	7	11	1.9e-06
	daf-2 (e1370) Z(2,3) Ablated	47	14.08	1.59	10.96-17.19		5	11	17	34	40	0.0001
