# Supplementary material for: A Functional Genomic Screen for Evolutionarily Conserved Genes Required for Lifespan and Immunity in Germline-Deficient C. elegans
Source: PLoS One. 2014 Aug 5;9(8):e101970. doi: 10.1371/journal.pone.0101970 (PMC4122342; doi:10.1371/journal.pone.0101970)
Supplement: Table S2 — Genes differentially regulated in germline-ablated animals. Comparison of germline Z(2,3)-ablated animals against intact wild-type controls. (XLSX) [file pone.0101970.s005.xlsx]

## Sheet: Table S2
Table S2: Genes differentially regulated in germline ablated animals Comparison of germline Z23 ablated animals against intact wild-type controls
ID	celPublic	logFC	P.Value	AveExpr
F56D6.10	dct-8	4.81915	4.19e-06	8.65624
C09G5.5	col-80	4.74833	2.24e-05	12.2888
C02A12.4	lys-7	4.74198	0.000865597	9.78636
F15B9.1	far-3	4.66605	6.89e-06	10.7386
H39E23.3	H39E23.3	4.56417	1.36e-06	8.30635
F56D6.8	F56D6.8	4.2967	2.99e-05	9.11087
F15E6.8	dct-7	4.27497	7.94e-05	9.0533
ZK816.5	dhs-26	3.93867	0.0001948	9.41752
F23D12.11	F23D12.11	3.89298	6.24e-05	10.1971
T20G5.7	dod-6	3.87836	5.42e-05	9.75002
ZK384.2	scl-20	3.86507	1.04e-05	8.33326
F14F7.1	col-98	3.8627	0.000320147	11.3447
D1086.3	D1086.3	3.8352	1.86e-05	9.60549
T13F2.10	msp-79	3.81116	0.000176593	8.01102
F56B3.1	col-103	3.76177	3.79e-05	11.3775
C05C10.4	pho-11	3.74552	5.01e-05	11.5805
T24B8.5	T24B8.5	3.58148	3.54e-05	10.1181
W03D2.1	pqn-75	3.57758	0.000449186	8.62736
F02D10.1	col-183	3.57072	7.06e-05	8.18691
F49E11.10	scl-2	3.48097	0.000863548	10.9052
C09G5.4	col-39	3.47496	0.000115194	10.5919
Y45G12C.2	gst-10	3.45146	0.0122358	10.6446
T19C9.5	scl-25	3.43996	0.000206518	7.81944
F15E6.3	F15E6.3	3.42231	0.000124091	9.74151
F56D6.9	F56D6.9	3.37943	5.81e-05	7.74911
F35E12.5	F35E12.5	3.33581	0.000148392	10.0389
K11G9.6	mtl-1	3.32629	5.06e-05	10.9126
Y73B6BL.24	acp-6	3.29634	6.89e-05	12.3562
T22B7.7	T22B7.7	3.28189	0.000271987	10.5008
K09A11.4	cyp-14A3	3.27647	0.000337876	8.02646
K02D7.3	col-101	3.24272	1.3e-05	11.1483
C54F6.14	ftn-1	3.22148	0.000105862	9.89293
ZK1251.6	msp-76	3.20204	0.00147559	8.14364
F25B4.9	clec-1	3.19498	1.36e-05	10.5536
C49G7.3	C49G7.3	3.19461	0.000457458	8.51195
Y57A10A.11	rol-1	3.19083	0.000417701	9.09011
C39E9.2	scl-5	3.11094	2.6e-05	8.30602
C45G9.6	C45G9.6	3.10423	6.49e-05	9.06385
F08E10.7	scl-24	3.05023	0.000238265	7.71822
ZK354.5	msp-51	3.04281	0.000178626	8.18731
F28D1.5	thn-2	3.03651	0.000108956	12.0499
F54E2.3	ketn-1	3.02826	5.33e-05	7.80938
ZK596.1	ZK596.1	3.01018	0.00366844	8.42146
T21B4.2	col-85	3.00788	6.76e-05	9.07781
ZC410.5	ZC410.5	3.0011	0.000160745	9.86714
K06A4.1	nas-3	2.95069	0.000324506	7.9097
F09F7.2	mlc-3	2.94142	0.000902091	9.21932
C54D10.3	C54D10.3	2.94049	5.19e-05	8.2292
F08G5.6	F08G5.6	2.93914	0.000105662	11.0474
C32H11.4	C32H11.4	2.93364	0.000103519	9.85091
F15B9.6	F15B9.6	2.93252	5.17e-05	8.30817
F13D12.6	F13D12.6	2.92443	2.75e-05	11.7854
W05B2.6	col-92	2.92148	0.000857393	8.32841
F11G11.12	col-73	2.90545	0.000304123	12.2385
C24F3.6	col-124	2.90347	4.24e-05	10.7673
T13F2.11	msp-78	2.89709	0.00109066	7.88867
H05L03.3	H05L03.3	2.88936	0.00158731	7.67803
Y119D3B.21	Y119D3B.21	2.85193	6.37e-05	12.745
F21C10.11	F21C10.11	2.83625	0.000182869	9.34081
F55C10.2	col-154	2.83591	5.25e-05	12.7241
F15E11.15	F15E11.15	2.82562	0.000510705	10.4753
EGAP7.1	dpy-3	2.81308	0.0001964	10.9831
F46H5.3	F46H5.3	2.81046	3.72e-05	12.2205
F23B2.5	flp-1	2.79693	0.000177366	7.88765
R08H2.1	dhs-23	2.79673	0.000207962	8.2549
C17H12.8	C17H12.8	2.7824	0.0167245	11.3304
B0365.6	clec-41	2.77788	0.000392069	8.8718
F53G12.7	col-45	2.77659	0.000113511	12.9119
F48E3.8	F48E3.8	2.7765	0.0102566	7.40827
C09H5.2	catp-3	2.77079	7.03e-05	8.63811
C56A3.2	ttr-44	2.75716	6.86e-05	9.37763
C49G7.4	phat-3	2.75326	0.000343327	8.40603
W06H8.8	ttn-1	2.74086	0.000509181	9.63128
F58F6.2	col-105	2.72144	7.92e-05	10.7715
W05B2.1	col-94	2.71369	0.000294268	10.3867
W03G1.7	asm-3	2.70457	0.00578758	9.20242
C05C12.4	C05C12.4	2.70255	0.00239401	8.36931
C06G8.1	C06G8.1	2.70118	5.04e-05	8.25924
W03G11.1	col-181	2.69238	0.000153439	12.9371
C14C6.2	C14C6.2	2.69059	0.000781898	7.72925
F32A5.8	F32A5.8	2.68452	0.00592989	8.20298
F25B4.8	F25B4.8	2.68193	0.000554656	8.75238
F23H12.4	sqt-3	2.67792	0.000437322	12.8548
T12D8.9	T12D8.9	2.65722	0.00336829	8.0775
B0213.14	cyp-34A8	2.65209	0.00871108	8.40429
C33F10.9	msp-40	2.64226	0.0023321	7.29875
W01A11.1	W01A11.1	2.63915	0.000950824	12.5705
T19B10.1	cyp-29A2	2.63717	0.000202695	8.65647
Y22F5A.5	lys-2	2.62986	0.000214489	11.5444
Y69H2.14	Y69H2.14	2.62029	0.000768816	13.1527
Y40B10A.6	Y40B10A.6	2.61355	0.000198699	8.16839
F15A2.1	col-184	2.61187	0.000565712	11.2137
F11H8.3	col-8	2.6072	0.00043599	11.8443
T20B3.2	tni-3	2.60253	0.00359515	7.94173
C11E4.1	C11E4.1	2.59099	0.000954828	8.3396
T15B7.4	col-142	2.58656	0.00473746	9.08466
M199.4	clec-190	2.58514	0.000111962	8.12325
F11E6.3	F11E6.3	2.58347	0.000361508	9.81041
C47D12.5	C47D12.5	2.55825	0.00253039	7.98392
M176.8	M176.8	2.55712	0.000831148	7.9603
C17F4.7	C17F4.7	2.55648	0.00118102	10.9551
F20A1.10	F20A1.10	2.555	0.00395447	8.84101
F08D12.3	F08D12.3	2.54095	5.91e-05	7.57951
F10D2.11	ugt-41	2.53984	0.00057053	8.34369
C23H3.2	C23H3.2	2.53512	7.68e-05	9.16615
D2096.3	aagr-1	2.53319	0.000132069	9.74801
Y43C5A.2	Y43C5A.2	2.53143	7.74e-05	10.6123
F57B1.3	col-159	2.52885	0.00475044	8.40552
ZK1321.4	ZK1321.4	2.52776	6.03e-05	9.123
F57B1.4	col-160	2.52362	7.64e-05	11.0602
F55G11.4	F55G11.4	2.51367	0.00376096	8.79438
W02G9.4	W02G9.4	2.51154	0.000179404	8.01521
C24B9.9	dod-3	2.50566	0.00300395	9.217
Y66A7A.6	gly-8	2.50072	7.04e-05	8.43227
C54D1.2	clec-86	2.48588	0.000190335	7.87053
F09G8.8	clec-160	2.47935	0.00371884	8.41731
W02B9.1	hmr-1	2.47803	0.031923	7.36988
B0454.5	B0454.5	2.473	0.00182218	8.45461
C32H11.3	C32H11.3	2.46899	0.00235782	9.02697
F32G8.6	cat-4	2.45425	0.000496254	9.47184
F41G3.10	F41G3.10	2.44835	0.00207572	8.23237
B0213.15	cyp-34A9	2.44542	0.000125653	7.93274
C05E4.9	gei-7	2.44348	0.000383694	10.7757
Y11D7A.3	Y11D7A.3	2.44242	0.00174971	8.24459
C14A6.10	C14A6.10	2.44027	0.00163919	11.876
F08D12.2	F08D12.2	2.43749	0.00580939	7.65524
F41F3.4	col-139	2.43473	0.000827083	7.85175
ZK593.1	pyk-2	2.4344	0.0274123	8.23548
C28H8.11	C28H8.11	2.42896	0.000564254	8.70082
C47A10.1	pgp-9	2.42855	0.00197045	8.48388
R13H4.2	R13H4.2	2.42629	0.000506178	8.78959
W05B2.5	col-93	2.42333	0.0116499	8.72579
Y53F4B.33	gst-39	2.4201	0.0100604	8.76845
F27C1.8	dpy-5	2.41227	0.00791218	9.51847
T05A1.2	col-122	2.41001	0.000450582	13.7216
T27A3.4	T27A3.4	2.40338	0.000127151	7.32572
C36A4.2	cyp-25A2	2.40132	0.000263498	9.71907
T01D3.6	T01D3.6	2.40074	0.000304122	10.9359
K02E2.6	K02E2.6	2.39442	0.00257977	8.04498
C36E6.3	mlc-1	2.39262	8.25e-05	10.5064
T27F7.2	shc-2	2.38824	0.0414074	7.57108
Y69H2.3	Y69H2.3	2.38742	0.000181392	8.47568
W03G11.3	W03G11.3	2.38638	0.00516151	8.03617
ZC204.12	ZC204.12	2.37957	0.00121608	9.33922
F15E11.12	F15E11.12	2.37136	0.00324691	10.4946
F38A3.2	ram-2	2.36746	0.000203276	13.287
F53C11.1	F53C11.1	2.36554	0.000522913	8.85628
F26G1.7	msp-3	2.3654	0.00453608	7.72151
B0228.4	cpna-2	2.36511	0.0262735	8.73708
W06D12.3	fat-5	2.36294	0.000104539	10.6894
F01G10.3	ech-9	2.36276	0.0036928	7.88782
F25D1.5	F25D1.5	2.35746	0.00123273	8.18233
Y57G11B.5	Y57G11B.5	2.35736	0.00468132	10.3681
ZK546.6	msp-152	2.35673	0.00167255	7.87172
F28D1.3	thn-1	2.35279	0.000151372	10.1262
C10H11.3	ugt-25	2.35134	0.00124929	8.35393
C46G7.4	pqn-22	2.34976	0.00071709	8.5733
T25F10.6	T25F10.6	2.34922	7.22e-05	9.6744
F35B12.2	dhs-20	2.34917	0.000295856	9.03264
C25E10.8	C25E10.8	2.34714	0.000507184	8.94596
F44C4.5	ppt-1	2.34633	0.0353716	7.9685
E04F6.9	E04F6.9	2.33674	0.00028901	9.69946
F40E10.3	csq-1	2.32844	0.000651625	10.6471
Y41C4A.16	col-95	2.32723	0.000964224	9.70393
W05G11.6	W05G11.6	2.32541	0.00332821	9.6259
C34F6.3	col-179	2.32258	0.000158415	12.5787
C34G6.2	tyr-4	2.3195	0.0051272	8.91275
C09B8.6	hsp-25	2.31745	0.00015019	9.03203
K07F5.1	msp-81	2.31332	0.0140177	7.64205
R57.1	R57.1	2.30703	0.000151629	10.2587
C29F9.3	C29F9.3	2.30637	0.00521908	7.88635
T28F4.5	T28F4.5	2.30434	0.000203213	10.4734
T27E4.4	fip-2	2.30188	0.0397418	8.34148
R03A10.5	R03A10.5	2.29247	0.00363513	8.15467
K06A4.5	haao-1	2.29097	0.00258996	7.75735
C34F6.2	col-178	2.288	9.51e-05	13.5724
F43H9.4	F43H9.4	2.28404	0.00747387	8.0501
Y59C2A.1	Y59C2A.1	2.28146	0.00143118	8.72407
F38A1.5	clec-166	2.27593	0.00122106	7.7263
D2092.4	D2092.4	2.26877	0.000421442	8.18748
Y77E11A.15	col-106	2.26829	0.000534208	13.2214
C04G2.3	C04G2.3	2.25555	0.00594044	7.83888
C06B3.4	stdh-1	2.25019	0.000472245	9.08063
F10G7.11	ttr-41	2.2474	0.00048146	10.7106
F41E7.8	cnc-8	2.2472	0.000219063	8.78916
F26A3.4	F26A3.4	2.24491	0.00162899	7.99154
F13D11.4	F13D11.4	2.24443	0.000732533	8.25502
F54F7.2	F54F7.2	2.24101	0.00075161	8.58071
F26F12.1	col-140	2.24011	0.000355491	13.5054
R03D7.6	gst-5	2.23566	0.0011771	9.35961
R11D1.11	dhs-21	2.23519	0.00978907	8.17599
Y54G2A.49	Y54G2A.49	2.23502	0.00114631	8.56248
Y40B10A.7	Y40B10A.7	2.23395	0.00043486	7.80981
R10D12.9	R10D12.9	2.23304	0.000431099	8.62381
F01F1.6	alh-9	2.2321	0.000393485	10.071
Y37D8A.16	Y37D8A.16	2.22886	0.00142397	8.42541
C08F11.3	C08F11.3	2.22835	0.0227367	7.17653
F55G11.8	F55G11.8	2.22692	0.0026866	7.94232
C05D12.3	C05D12.3	2.22477	0.00503652	8.44473
Y67D8C.8	cpg-9	2.22394	0.000710939	7.91416
F01D5.1	F01D5.1	2.22359	0.000508221	7.69486
R09B5.8	cnc-3	2.2208	0.0114719	8.26943
C09B9.6	msp-55	2.21817	0.017035	7.53526
C55F2.1	C55F2.1	2.21811	0.00010465	8.74128
F28F8.2	acs-2	2.21611	0.000737687	7.95692
C01B10.6	C01B10.6	2.21494	0.00108322	10.3699
T07C12.9	T07C12.9	2.21474	0.000239401	7.84294
F19H8.1	tps-2	2.2127	0.000208276	9.11249
M05D6.4	lact-4	2.20468	0.0002726	8.56748
T24F1.3	T24F1.3	2.20326	0.0102855	7.97292
ZK892.1	lec-3	2.19841	0.0211683	7.7606
C48E7.1	C48E7.1	2.19821	0.00434039	8.4624
F55A12.4	dhs-2	2.19677	0.0047649	8.2375
R07B7.6	R07B7.6	2.19548	0.00363374	8.12995
Y51H4A.7	Y51H4A.7	2.19387	0.013693	8.70468
Y32F6A.5	Y32F6A.5	2.18678	0.000179709	11.3462
F49C12.7	F49C12.7	2.18215	0.00628672	8.57006
PDB1.1	PDB1.1	2.18196	0.000237668	9.95369
F28H1.2	cpn-3	2.18092	0.000680249	10.9921
T11B7.2	T11B7.2	2.18026	0.00103017	7.48033
F08C6.1	adt-2	2.17899	0.00795643	8.03754
F01D4.1	ugt-43	2.17484	0.00536014	8.32626
C23H4.3	C23H4.3	2.17387	0.00513322	8.02673
Y17G7B.2	ash-2	2.1713	0.0113452	7.21279
C24A1.3	C24A1.3	2.17076	0.0168469	8.20198
T03F1.10	clec-53	2.16679	0.00240739	8.17977
F11G11.11	col-20	2.16653	0.00370665	13.0999
H14N18.3	ttr-47	2.16449	0.0158905	9.98666
M03F4.2	act-4	2.16192	0.000275963	12.415
C07B5.5	nuc-1	2.16171	0.000126869	10.7769
C14H10.1	C14H10.1	2.16117	0.000300488	8.62605
C03G5.2	nspc-7	2.1603	0.000382106	8.00915
T21B6.3	T21B6.3	2.15912	0.00127207	7.32393
K10B3.7	gpd-3	2.1587	0.000217021	11.859
F09E10.11	tts-1	2.15757	0.0136561	12.7452
ZK1058.9	ZK1058.9	2.15685	0.00496824	8.243
K08D8.5	K08D8.5	2.14763	0.000553594	9.20122
ZK6.10	dod-19	2.14326	0.00100868	10.8567
ZK512.7	ZK512.7	2.14149	0.000490149	9.0361
Y53H1B.2	Y53H1B.2	2.14042	0.00110462	10.1974
B0238.13	B0238.13	2.13957	0.00699633	7.45065
F46B6.8	lipl-2	2.13866	0.000912098	9.04161
F10F2.2	F10F2.2	2.13665	0.000829929	9.82163
C53B4.5	col-119	2.1334	0.0365721	9.36663
F32A5.4	F32A5.4	2.1332	0.00116452	7.94058
Y105C5B.28	gln-3	2.13079	0.000826882	10.4606
ZK721.2	unc-27	2.1268	0.000190475	10.7364
K07C6.4	cyp-35B1	2.12557	0.000904397	7.73408
W04E12.8	clec-50	2.12495	0.00100808	11.5275
T21C9.8	ttr-23	2.12483	0.0296044	7.83276
C52D10.13	col-138	2.12419	0.00732684	11.6231
C33C12.3	C33C12.3	2.12333	0.000350645	8.98257
F08B6.4	unc-87	2.12201	0.000797388	8.76942
T08A9.9	spp-5	2.12102	0.00112663	11.9519
T05D4.1	aldo-1	2.11191	0.000661585	8.92849
K03E6.6	pfn-3	2.11186	0.00288614	8.93694
F11C3.3	unc-54	2.1108	0.00520896	7.94608
F53A9.1	F53A9.1	2.10908	0.00478874	9.08905
T21C9.3	T21C9.3	2.10765	0.0143743	7.97305
Y38E10A.4	clec-8	2.10751	0.0124256	7.6786
ZK1290.5	ZK1290.5	2.10565	0.0260358	8.54441
F36A4.6	col-33	2.10423	0.00628592	8.34955
Y119D3B.13	Y119D3B.13	2.10183	0.00310364	8.32044
VC5.3	npa-1	2.09935	0.000445992	12.4569
H14N18.1	unc-23	2.0976	0.000496946	7.87146
Y94H6A.10	Y94H6A.10	2.09707	0.00492926	8.71972
F53C3.12	bcmo-2	2.09127	0.0010381	8.87602
Y4C6B.3	Y4C6B.3	2.08843	0.0232014	7.22652
F55H12.4	F55H12.4	2.08835	0.000400184	9.40462
D2023.7	col-158	2.08787	0.000529646	7.55933
F09C12.7	msp-74	2.08656	0.00129155	7.66626
C41C4.10	sfxn-5	2.08604	0.00243495	8.25791
K05D4.4	cyp-33D1	2.08599	0.0301065	7.17193
T15B7.3	col-143	2.08087	0.000394519	13.8344
M28.6	lact-3	2.07946	0.0182007	9.13861
C05C8.3	fkb-3	2.0782	0.00118012	8.70284
C54C8.12	C54C8.12	2.07725	0.000289015	7.43689
Y110A2AL.9	Y110A2AL.9	2.07547	0.000453052	7.52199
M28.10	M28.10	2.07498	0.00527201	8.18899
C08F11.10	C08F11.10	2.07486	0.041042	7.15408
F01D4.4	egl-21	2.07441	0.00150034	8.4449
T13H5.2	ctg-2	2.06814	0.00271373	8.04991
F13B12.2	F13B12.2	2.0632	0.00524664	8.26222
K02G10.4	flp-11	2.06287	0.0030613	7.70276
Y105C5A.8	Y105C5A.8	2.06116	0.00160942	9.41342
R07E5.4	R07E5.4	2.0566	0.00772583	7.87218
Y34D9A.11	spp-23	2.05651	0.0110294	8.42639
F35B12.7	nlp-24	2.05549	0.0043839	8.21579
F37B12.1	F37B12.1	2.05381	0.000372159	7.70032
C06G8.3	C06G8.3	2.05217	0.00112629	8.90257
K07E12.1	dig-1	2.05213	0.00911651	8.11026
K12F2.1	myo-3	2.05158	0.0138404	8.59813
B0507.10	B0507.10	2.05135	0.00535465	7.72861
F01D5.9	cyp-37A1	2.05062	0.000982303	8.10001
Y39A3CL.5	clp-4	2.04899	0.00523288	8.06561
C44F1.3	lec-4	2.04732	0.000297825	9.99084
C27H5.2	C27H5.2	2.04446	0.00447712	8.26917
T10B11.1	pcbd-1	2.04254	0.00294529	8.57401
F36F2.2	F36F2.2	2.03852	0.001633	8.98204
Y43F8C.13	Y43F8C.13	2.03756	0.000823033	9.01737
ZK1037.12	ZK1037.12	2.03683	0.0291458	7.37036
H13N06.6	tbh-1	2.03381	0.00350146	11.1299
F58F9.7	F58F9.7	2.03208	0.0014662	9.77892
C36A4.1	cyp-25A1	2.03154	0.00114607	9.53518
R08D7.7	R08D7.7	2.02758	0.0234329	7.48926
F49H12.5	F49H12.5	2.02661	0.000233755	8.49483
ZK1055.7	ZK1055.7	2.02057	0.00313821	8.55762
Y41D4B.16	Y41D4B.16	2.01522	0.00304624	10.0969
Y71H10A.1	Y71H10A.1	2.01448	0.00411268	7.89632
F35E12.6	F35E12.6	2.01206	0.000386647	10.2446
T28F2.6	col-50	2.00747	0.00132471	7.55969
K11G12.1	nas-11	2.00668	0.0042766	9.5257
Y37H2A.14	Y37H2A.14	2.00631	0.000559202	9.01213
Y79H2A.1	brp-1	2.00441	0.00330941	11.0288
Y119C1B.9	Y119C1B.9	2.00233	0.00284965	8.74008
D1086.1	D1086.1	2.00015	0.00256717	8.50726
F57G12.1	F57G12.1	1.99743	0.0188016	8.53602
D1053.1	gst-42	1.99738	0.00378106	9.00968
ZK54.2	tps-1	1.99353	0.00583997	8.76585
F35B12.3	F35B12.3	1.99332	0.00173448	7.3566
K01C8.1	K01C8.1	1.99045	0.00155548	9.43752
C31H2.1	tbc-7	1.99014	0.0484426	8.17064
C44B7.8	pmp-1	1.98788	0.00436917	8.91475
K04A8.5	lipl-4	1.98591	0.00309615	7.915
C44B7.5	C44B7.5	1.98561	0.00319957	10.9632
F38B2.4	F38B2.4	1.9845	0.000786069	8.78723
F32H2.5	fasn-1	1.98449	0.00968911	8.29617
F35H10.10	F35H10.10	1.98413	0.00190617	8.25484
Y39G8B.1	Y39G8B.1	1.98304	0.00145883	8.80409
F54D5.4	F54D5.4	1.98203	0.000947382	10.8586
F31D5.3	cpna-1	1.9807	0.000266659	7.71251
F21F3.1	pgal-1	1.98049	0.00292983	9.08572
T07H3.6	bath-26	1.97968	0.0030783	7.9027
F45E1.4	F45E1.4	1.9793	0.0021992	8.05955
W03F8.1	tni-4	1.97831	0.000629937	7.81705
H40L08.2	H40L08.2	1.97417	0.0129494	7.91945
F25E2.2	F25E2.2	1.97295	0.0083019	9.03023
C44B11.3	mec-12	1.97247	0.00698672	7.70506
ZK1193.2	ZK1193.2	1.9701	0.000463953	8.23346
C46F4.2	acs-17	1.9695	0.00569724	8.57425
C28H8.6	pxl-1	1.96864	0.0056121	7.9302
CD4.1	CD4.1	1.96828	0.0493931	7.52591
ZC376.3	ZC376.3	1.96773	0.00369262	8.53803
C24A3.4	C24A3.4	1.96708	0.0270515	7.77739
C41A3.1	C41A3.1	1.96642	0.0060266	8.48477
F38A5.3	lec-11	1.96557	0.00301171	8.822
F56D6.15	clec-69	1.9647	0.0132332	7.74084
R07E3.1	R07E3.1	1.96137	0.000331051	9.63808
C17G10.5	lys-8	1.95961	0.0045398	12.3191
Y54E10A.16	mab-31	1.95904	0.0424883	7.19451
F35E12.7	dct-17	1.95876	0.00297122	8.35388
F40H3.2	F40H3.2	1.95611	0.00128785	8.10813
F58F12.4	F58F12.4	1.95313	0.0356574	7.40549
R01E6.3	cah-4	1.95035	0.00247393	8.87392
Y110A2AL.3	Y110A2AL.3	1.94991	0.0066034	7.35673
C24A3.2	C24A3.2	1.94986	0.00381877	7.78728
F42F12.1	nspc-9	1.94967	0.00103628	7.69974
ZC395.5	ZC395.5	1.94908	0.00578637	8.84204
K08F8.1	K08F8.1	1.94864	0.0118323	7.77845
F11A6.2	scrm-4	1.94781	0.00590088	8.10137
Y9C9A.16	Y9C9A.16	1.9472	0.00234422	7.80209
B0286.3	B0286.3	1.94698	0.000706031	9.49312
F47B10.2	F47B10.2	1.94352	0.0109081	8.81721
F13D11.1	acp-5	1.93672	0.00351575	8.43309
Y17G7B.1	acbp-6	1.93555	0.00196589	8.01944
C39E9.8	C39E9.8	1.93516	0.00308023	9.12987
C54D10.1	cdr-2	1.93466	0.00214756	10.0668
ZK1193.1	col-19	1.93461	0.000491364	10.65
C08F11.13	C08F11.13	1.93428	0.000454038	9.71311
T26H5.9	T26H5.9	1.93426	0.00361318	9.08448
F02C12.1	F02C12.1	1.9309	0.0016125	7.63335
W08A12.2	W08A12.2	1.93028	0.000902676	8.3824
W05H9.3	W05H9.3	1.93001	0.0285838	7.96881
B0393.9	B0393.9	1.92842	0.00874091	8.36968
F43D2.6	F43D2.6	1.92672	0.00746164	7.79143
C06H5.7	C06H5.7	1.92397	0.00487189	7.74139
C39D10.8	C39D10.8	1.9233	0.00282266	7.61005
T28F3.8	T28F3.8	1.92294	0.000528281	10.4477
Y54G11A.5	ctl-2	1.92165	0.000687448	9.95488
Y71G12B.21	pqn-88	1.92096	0.00572845	7.73676
F21A3.2	F21A3.2	1.91911	0.000366059	9.18734
F54C1.7	pat-10	1.91893	0.000417975	12.6208
Y54E10A.17	Y54E10A.17	1.91809	0.0121543	8.57333
F11C7.5	osm-11	1.91746	0.00178846	8.73881
Y51A2D.18	Y51A2D.18	1.9169	0.00723195	8.16622
F15E6.4	F15E6.4	1.91655	0.0201486	10.1734
K11E4.2	K11E4.2	1.91599	0.0324493	7.7245
T10H4.11	cyp-34A2	1.91324	0.00160019	7.27474
K07C11.5	cri-2	1.91144	0.00248123	7.9356
R05D8.8	dhs-14	1.90997	0.000319718	9.30825
C32H11.1	C32H11.1	1.90981	0.00725117	8.91466
ZC64.2	ttr-48	1.90817	0.0148733	8.61365
W05H9.1	W05H9.1	1.90588	0.000705579	12.6985
C06A8.3	C06A8.3	1.90574	0.000670573	10.6705
JC8.8	ttr-51	1.90395	0.000597118	11.9928
T07C4.4	spp-1	1.90132	0.00106394	9.616
F39E9.2	btb-16	1.90122	0.0031815	8.83157
D2062.12	lgc-28	1.89856	0.0100232	8.06289
C52A10.2	C52A10.2	1.89454	0.00633282	7.67174
F13G3.7	F13G3.7	1.89408	0.0198735	7.78825
F01D5.3	F01D5.3	1.88897	0.0149572	7.75306
C30G7.1	hil-1	1.88344	0.00157487	7.92291
K02F3.6	ceeh-1	1.87895	0.00113331	9.22023
F41G3.18	F41G3.18	1.87861	0.0109325	8.33621
F38B6.4	F38B6.4	1.87383	0.000813646	8.4026
F41E6.2	grd-5	1.87303	0.000874439	8.35317
Y71H2AM.13	Y71H2AM.13	1.87273	0.00381775	9.78549
T19D12.6	T19D12.6	1.87135	0.000891365	7.63231
C01B10.3	C01B10.3	1.87085	0.00101362	8.99076
D1065.5	srh-211	1.86747	0.0127059	8.07932
F42F12.2	zig-2	1.86553	0.0143479	7.32007
C33D9.13	C33D9.13	1.86474	0.0305313	7.67891
K11D12.5	K11D12.5	1.8636	0.00671105	8.88243
Y22F5A.4	lys-1	1.86252	0.00561857	13.5911
T08A9.12	spp-2	1.86218	0.0320363	8.62765
Y73F8A.6	ccg-1	1.86165	0.005765	8.743
K11E8.1	unc-43	1.86059	0.00649554	8.88232
F41C3.5	F41C3.5	1.86032	0.000739756	11.8535
M195.1	col-77	1.86006	0.0424867	8.58577
F22H10.3	F22H10.3	1.85819	0.00183076	9.04578
F01D5.8	F01D5.8	1.85477	0.0112252	7.65323
F37H8.3	F37H8.3	1.85423	0.0030934	8.60648
C44C11.1	ras-1	1.85309	0.00170371	8.45573
K07C6.5	cyp-35A5	1.85037	0.00855999	8.32194
C04G2.8	C04G2.8	1.84878	0.0125283	7.39649
F35B12.9	F35B12.9	1.84241	0.0174555	8.79654
F13E6.4	F13E6.4	1.83992	0.00350114	8.49941
C33A11.1	C33A11.1	1.8396	0.00396164	7.42542
Y17D7B.4	Y17D7B.4	1.83894	0.0112832	8.28938
C18E9.9	C18E9.9	1.83765	0.0296461	8.40603
F41G4.2	cas-1	1.8373	0.00697837	8.63222
F23H12.8	fipr-1	1.83688	0.00292401	7.88799
Y65B4BR.1	Y65B4BR.1	1.83359	0.040156	7.80983
ZK813.4	ZK813.4	1.83196	0.0458536	7.36332
C14C6.5	C14C6.5	1.83048	0.00261406	8.98823
C34G6.4	pgp-2	1.82999	0.0487555	7.95855
F32D8.12	F32D8.12	1.8295	0.0312101	8.47559
ZK945.7	ZK945.7	1.82938	0.0486531	7.33357
C42D4.1	C42D4.1	1.82872	0.00250403	11.4119
K09D9.1	K09D9.1	1.8282	0.00508333	8.32501
T02E1.5	dhs-3	1.82735	0.00347034	11.5741
K07A3.2	ptr-12	1.82569	0.0094964	7.03372
ZK455.7	pgp-3	1.82496	0.0127409	8.87268
B0238.12	B0238.12	1.82496	0.00196222	7.54094
F23H12.9	fipr-2	1.8223	0.00155916	7.43746
W06D4.1	hgo-1	1.8223	0.00152889	9.33571
C08E8.4	C08E8.4	1.82156	0.0254863	7.80192
F44B9.2	F44B9.2	1.82049	0.0030615	7.83275
C25E10.10	C25E10.10	1.81936	0.00885233	8.2634
Y69A2AL.2	Y69A2AL.2	1.81751	0.00185091	8.48201
C12C8.2	C12C8.2	1.81646	0.00410273	7.68676
ZK418.7	ZK418.7	1.81625	0.00264929	8.31753
C54C8.9	nlp-39	1.81613	0.0413006	7.71585
K08F8.4	pah-1	1.81582	0.00413229	8.24361
C54E4.2	C54E4.2	1.8156	0.00112734	8.9817
C25E10.12	C25E10.12	1.8147	0.000443819	7.75364
ZK1127.10	cth-2	1.81328	0.000449988	11.128
C05B5.8	C05B5.8	1.81314	0.0129174	8.13959
T08B1.4	T08B1.4	1.81264	0.0217768	8.26306
T23H4.2	nhr-69	1.81254	0.00443614	8.3963
C31C9.1	tag-10	1.81002	0.0103478	7.73126
F55G11.5	dod-22	1.80961	0.0251596	7.56519
F37C4.4	F37C4.4	1.80938	0.00131756	7.515
B0222.4	tag-38	1.80937	0.00679468	7.67784
F48E8.1	lon-1	1.80923	0.00773421	9.31862
C25E10.9	swm-1	1.80911	0.00449862	8.75039
F45E4.11	F45E4.11	1.80894	0.00926442	7.79457
W04B5.1	W04B5.1	1.80893	0.0088985	8.30759
D1044.3	pqn-25	1.80685	0.0136109	7.58651
F53A9.10	tnt-2	1.80623	0.00348419	7.97766
T21C12.2	hpd-1	1.80485	0.0102265	9.67037
C35B8.4	C35B8.4	1.80313	0.0126577	7.84254
F49E2.5	F49E2.5	1.80089	0.00305487	8.86616
R07E4.3	R07E4.3	1.80052	0.00758574	8.86639
C52D10.1	C52D10.1	1.79762	0.000751658	8.55163
F19C7.7	col-110	1.79552	0.0394442	9.24023
T05E12.3	T05E12.3	1.7936	0.00438579	8.09104
R03G5.2	sek-1	1.79326	0.00608264	8.30645
F54F3.4	F54F3.4	1.79297	0.00178073	8.47575
F15A4.6	F15A4.6	1.79128	0.00418169	7.87273
H36L18.2	H36L18.2	1.78909	0.000526824	8.98301
C52A10.1	C52A10.1	1.78874	0.025183	8.5147
W04A4.2	W04A4.2	1.78843	0.00152097	7.84484
Y71G12B.4	pghm-1	1.78763	0.00165749	7.72239
F32H2.7	F32H2.7	1.78669	0.0308893	7.22348
C54G6.5	spp-17	1.78521	0.00256954	10.2324
F01D4.2	ugt-44	1.78266	0.00212666	10.0734
K07F5.3	msp-56	1.78263	0.0448782	7.49028
C16B8.1	lin-18	1.78217	0.00278973	8.16912
C03G6.19	srp-6	1.78159	0.0351512	8.0982
ZC412.3	ZC412.3	1.78055	0.00080704	9.19212
K11H12.4	K11H12.4	1.78029	0.00281834	8.68182
C33A12.6	ugt-21	1.78021	0.00254442	7.5745
C18H7.11	C18H7.11	1.77918	0.0262967	8.13313
Y40H7A.10	Y40H7A.10	1.77874	0.000813777	9.99127
C24H10.5	cal-5	1.77557	0.00177547	8.94603
R06F6.6	R06F6.6	1.77545	0.00637572	7.37839
ZK354.11	msp-59	1.77398	0.0284496	7.43523
Y41D4B.17	Y41D4B.17	1.77181	0.00220546	8.07026
K04H4.1	emb-9	1.77084	0.0428911	8.80624
C12C8.1	hsp-70	1.76687	0.00685276	8.1434
ZK1058.6	nit-1	1.76492	0.00178157	7.99799
Y73B6BL.31	Y73B6BL.31	1.76487	0.0100608	8.38902
F53A9.8	F53A9.8	1.76353	0.0128673	10.2288
C14A4.6	C14A4.6	1.76351	0.0118282	8.15798
D1007.14	pqn-24	1.76116	0.00147385	9.34714
T22H6.5	abf-5	1.76078	0.0017086	7.1068
K09F5.3	spp-14	1.75983	0.00398486	10.684
W09D12.1	W09D12.1	1.75875	0.00906121	8.99723
Y51F10.7	Y51F10.7	1.75727	0.00793902	10.5482
F17E9.4	F17E9.4	1.75524	0.0041238	8.39268
F32A5.9	F32A5.9	1.75488	0.00161963	8.99837
C10G6.1	egal-1	1.75437	0.00482696	7.76893
Y10G11A.2	dlc-3	1.75329	0.0345847	7.59098
F59C6.16	F59C6.16	1.75291	0.00248919	8.30526
C10G11.5	pnk-1	1.75289	0.000719918	11.1141
ZK550.6	ZK550.6	1.75199	0.00114477	11.4002
T18D3.4	myo-2	1.74682	0.00256114	7.34284
M03A8.1	dhs-28	1.74647	0.00278312	8.64593
C29G2.6	C29G2.6	1.74631	0.014588	8.53786
C30F12.1	C30F12.1	1.7461	0.0161239	8.25642
T22D2.1	vab-19	1.74598	0.0325784	7.61118
F36H1.6	alh-3	1.74481	0.028696	8.2588
M117.1	M117.1	1.74383	0.0119974	7.64262
Y105E8A.7	eat-18	1.74307	0.0197691	8.09011
T02B5.1	T02B5.1	1.74204	0.0138126	7.59751
Y43F8B.2	Y43F8B.2	1.73961	0.0027124	8.66373
C45B2.1	C45B2.1	1.7339	0.012449	7.33636
Y32H12A.3	dhs-9	1.73116	0.00104837	10.0711
E01G4.3	E01G4.3	1.73108	0.00144298	8.76425
C02E7.1	catp-2	1.72875	0.00200457	7.68772
W10G6.3	mua-6	1.72862	0.0186685	8.89804
B0379.1	B0379.1	1.72859	0.0185197	8.34113
F40F8.5	F40F8.5	1.72832	0.000757024	9.74893
Y22D7AR.6	Y22D7AR.6	1.72695	0.0428749	7.59379
C49C8.5	C49C8.5	1.72501	0.0011608	9.39763
C50B6.7	C50B6.7	1.72383	0.00657596	9.91538
F47B10.1	F47B10.1	1.72291	0.0140498	8.12497
K09A9.3	ent-2	1.72197	0.0357925	7.83491
F08A8.1	acox-1	1.72152	0.00170293	8.95803
F23H12.1	snb-2	1.7195	0.0051607	8.17692
F37C4.5	F37C4.5	1.71876	0.000662685	12.0408
K07F5.9	ssp-10	1.71777	0.00193112	8.27014
C30E1.9	C30E1.9	1.71554	0.000745939	8.10993
T01B11.5	str-176	1.71419	0.0432664	8.656
C05D9.2	lmp-2	1.71172	0.025393	8.17486
F02A9.2	far-1	1.71151	0.00234264	13.7111
B0041.6	ptps-1	1.71089	0.0213503	8.15951
F53E10.4	irg-3	1.70929	0.0143066	9.59872
E04F6.3	maoc-1	1.70915	0.00116845	10.498
T25G12.7	dhs-30	1.70835	0.0362592	8.50529
C05E11.8	flp-12	1.7081	0.00270593	7.28669
F32B5.1	F32B5.1	1.70755	0.00436844	10.879
Y54G2A.6	clec-85	1.70694	0.00584574	10.1867
ZK973.6	anc-1	1.70592	0.0211789	8.68944
VZK822L.1	fat-6	1.70575	0.000946257	12.0448
T26C12.6	clec-173	1.70353	0.00101969	9.37092
F49D11.8	cpn-4	1.70347	0.0154604	8.13215
C43H6.7	C43H6.7	1.70277	0.00174832	7.75584
Y45F10B.13	Y45F10B.13	1.70206	0.0160409	8.00464
K09D9.2	cyp-35A3	1.69749	0.014318	8.36686
F45E4.5	F45E4.5	1.69712	0.0191501	7.69944
ZC328.1	cuti-1	1.6953	0.0276131	7.54274
F55D10.1	aman-1	1.69518	0.0270193	8.14659
K10B2.2	K10B2.2	1.69422	0.00470087	7.83818
C03G6.14	cyp-35A1	1.69316	0.0189294	7.76343
C10G11.9	C10G11.9	1.69217	0.00777221	7.5019
F44F4.11	tba-4	1.69195	0.00224547	8.75648
K02A11.3	K02A11.3	1.69108	0.00122052	8.7873
F59A1.10	F59A1.10	1.69082	0.0061006	8.87058
F55B11.4	F55B11.4	1.69031	0.0018359	9.50408
F56A8.7	unc-64	1.68799	0.00748774	8.83837
C38C3.5	unc-60	1.68764	0.0067789	8.99701
C34F6.11	C34F6.11	1.6869	0.00805546	7.8937
F42A10.3	F42A10.3	1.6862	0.0133592	7.71458
M04G12.2	cpz-2	1.68608	0.00257485	10.5861
K07C5.5	ceeh-2	1.68373	0.0245956	7.95464
F41E6.15	F41E6.15	1.6832	0.0154928	7.21565
T14E8.1	T14E8.1	1.68248	0.0177239	8.54461
F22A3.7	ttr-36	1.68242	0.00261629	8.86294
W03D8.6	itx-1	1.67943	0.00508152	8.77514
W06H8.5	W06H8.5	1.67873	0.0477932	7.76066
F23F12.12	F23F12.12	1.67707	0.0145932	8.71417
R13H8.1	daf-16	1.6756	0.00851065	8.09583
B0350.2	unc-44	1.67508	0.00108984	8.37892
D1086.12	D1086.12	1.67491	0.0365788	8.0106
F16A11.3	ppfr-1	1.67425	0.0469341	7.82543
C04G2.4	msp-36	1.67362	0.0210163	7.77001
C53C11.2	C53C11.2	1.67332	0.030457	7.55365
T04F8.8	T04F8.8	1.67306	0.00416516	9.16511
F02A9.3	far-2	1.67252	0.000777961	13.6192
Y69F12A.2	alh-12	1.67089	0.00655802	8.99954
F46H5.7	F46H5.7	1.66949	0.00238713	9.08018
Y51H4A.24	Y51H4A.24	1.66912	0.00237643	9.73132
Y71H2B.4	Y71H2B.4	1.66838	0.00976583	9.94946
ZK822.5	ZK822.5	1.66636	0.0108336	7.55143
Y48E1B.10	gst-20	1.66606	0.0140603	8.55629
B0218.1	faah-1	1.66446	0.0047734	8.73671
F58H7.2	faah-3	1.66426	0.00490874	9.05525
Y57A10B.3	btb-14	1.66384	0.0020571	8.72033
F55D12.2	F55D12.2	1.66384	0.00563053	7.91707
F17C11.2	F17C11.2	1.66327	0.00610866	8.39893
Y17D7B.7	Y17D7B.7	1.66323	0.0178987	7.51952
T19B10.3	T19B10.3	1.66299	0.00285063	8.92434
Y46G5A.20	Y46G5A.20	1.6626	0.00792364	7.67138
F35C11.1	nlp-5	1.66242	0.0411123	7.57399
H12C20.3	nhr-68	1.66181	0.00329196	9.0864
C27A7.5	C27A7.5	1.66131	0.00243303	8.23954
F48D6.4	F48D6.4	1.65868	0.00161183	9.76841
ZK1073.1	ZK1073.1	1.65723	0.0135372	8.02608
R12C12.9	R12C12.9	1.65654	0.00137819	8.46969
F55F3.2	F55F3.2	1.65317	0.00657334	8.37017
C35D10.9	ced-4	1.65314	0.0259674	7.44764
ZK455.4	asm-2	1.65105	0.00244856	9.08335
C06B3.7	C06B3.7	1.65098	0.0410664	7.81421
ZK1320.13	ZK1320.13	1.65022	0.00387771	7.50906
C38H2.2	C38H2.2	1.64874	0.0126198	7.62809
F54F7.3	F54F7.3	1.64733	0.0347814	8.51326
C14B1.3	C14B1.3	1.64549	0.0441832	8.81953
T24D3.2	T24D3.2	1.64535	0.0349772	8.27915
JC8.14	ttr-45	1.64409	0.000731974	11.9652
C09D4.2	C09D4.2	1.64327	0.00938131	9.33893
F47C12.4	clec-79	1.64283	0.0338477	7.2938
ZK970.7	ZK970.7	1.64002	0.00493802	8.9618
Y59E9AL.2	Y59E9AL.2	1.63901	0.043064	7.60507
F47B8.2	F47B8.2	1.63604	0.00258753	7.56766
F14F9.3	F14F9.3	1.63551	0.00586584	7.63799
C54G7.2	mboa-3	1.63527	0.0110639	8.08094
F49F1.7	F49F1.7	1.63475	0.0320669	8.27356
Y42G9A.3	Y42G9A.3	1.63474	0.0249464	8.0479
Y43F8B.1	Y43F8B.1	1.63312	0.0235904	7.6875
F45H10.4	drr-1	1.63213	0.0109438	8.91183
B0457.6	B0457.6	1.63183	0.0332736	7.71818
T05A10.3	ttr-14	1.63078	0.00949847	8.07955
F32A5.5	aqp-1	1.62671	0.0141807	8.38438
F54F11.2	F54F11.2	1.62651	0.00486493	9.43581
F22A3.1	ets-4	1.62628	0.032397	7.92835
T21E8.1	pgp-6	1.62394	0.0105254	8.06834
F39G3.8	tig-2	1.62291	0.00980477	7.61503
C39E9.10	C39E9.10	1.62218	0.00888243	7.9854
F23B2.12	pcp-2	1.62213	0.00414971	8.45327
F43G6.11	F43G6.11	1.62194	0.00321297	8.88467
ZK896.6	clec-187	1.62156	0.00461945	8.52303
ZK899.2	ZK899.2	1.62009	0.00112613	9.46802
K09G1.1	K09G1.1	1.62007	0.00144633	8.63266
F27E5.1	F27E5.1	1.61884	0.00284733	9.18372
R01E6.6	glb-20	1.61815	0.0320238	7.44133
R03G5.1	eef-1A.2	1.61782	0.00642854	9.51287
T12B5.10	fbxa-60	1.61673	0.00187625	9.15062
F32A11.3	F32A11.3	1.61642	0.00509976	7.35946
C36E6.5	mlc-2	1.61641	0.0240753	10.7441
Y55B1AR.1	lec-6	1.61557	0.000934494	11.5646
R07E3.4	R07E3.4	1.61516	0.00343099	9.30308
ZK622.3	pmt-1	1.61382	0.0131494	10.6483
F08B6.3	F08B6.3	1.61273	0.0033745	8.19655
Y41E3.3	Y41E3.3	1.61251	0.0450796	7.04005
C03B1.14	C03B1.14	1.61175	0.00274568	8.90622
Y4C6B.7	Y4C6B.7	1.61162	0.00708253	8.88549
F08A7.1	F08A7.1	1.61014	0.0383423	8.21634
F54H12.1	aco-2	1.60939	0.0383947	8.18648
F26E4.11	hrdl-1	1.60806	0.0175464	7.71272
C27H5.4	C27H5.4	1.60683	0.0150556	8.27312
ZK1307.1	ZK1307.1	1.60671	0.000828772	10.0489
W02A2.9	W02A2.9	1.6054	0.00796598	8.19671
H06I04.6	H06I04.6	1.60488	0.0083956	8.71394
K11D9.2	sca-1	1.60434	0.00165122	8.52425
K08F4.10	msp-37	1.60351	0.0235767	7.45054
W09B6.1	pod-2	1.60192	0.0256799	8.7402
F56F10.3	cdo-1	1.60115	0.00212359	8.38199
R03E1.3	lgc-25	1.60092	0.00724324	7.29933
C15H9.7	C15H9.7	1.60036	0.00407809	10.5576
C37H5.6	C37H5.6	1.60004	0.00961424	7.90135
F20G2.1	F20G2.1	1.59902	0.00160426	8.67765
ZK1320.10	nlp-11	1.59849	0.0481909	7.41767
K01A6.7	K01A6.7	1.59787	0.0432877	6.99336
ZK154.4	ZK154.4	1.59736	0.0120195	7.64946
F58A6.1	F58A6.1	1.59625	0.0153592	8.65911
F10E9.6	mig-10	1.596	0.0221645	8.45442
W02G9.2	kel-8	1.59594	0.0350041	7.07581
Y38F1A.5	cyd-1	1.59432	0.0140004	8.01475
D1086.6	D1086.6	1.59174	0.020132	8.33782
ZC477.1	ssq-3	1.59109	0.0315733	7.22051
T27A10.6	T27A10.6	1.59079	0.0102536	7.41097
R04B5.5	R04B5.5	1.59025	0.0136884	8.1685
Y75B12B.6	plc-2	1.5884	0.00390807	8.31813
Y39G10AR.6	ugt-31	1.58641	0.0426496	8.72871
R07B1.12	glo-1	1.58572	0.0119929	8.15194
C24G6.6	C24G6.6	1.58028	0.00691477	7.60157
F41E6.5	F41E6.5	1.57919	0.0171353	8.36604
B0334.1	ttr-18	1.5768	0.0481398	7.88144
F09G8.6	col-91	1.57581	0.0265231	8.44412
F55H2.1	sod-4	1.57497	0.00335282	7.98601
K07C11.4	K07C11.4	1.57422	0.0103142	8.02485
C52E4.5	C52E4.5	1.5732	0.00998093	8.22043
C03G5.12	nspc-5	1.573	0.0042689	8.03633
C33F10.7	lact-5	1.5729	0.0325045	7.71525
F59D8.2	vit-4	1.57224	0.00839184	13.0715
T28D9.3	T28D9.3	1.57215	0.00192508	9.18812
W01F3.2	W01F3.2	1.5721	0.0187835	9.50213
Y32F6B.1	Y32F6B.1	1.57139	0.0337758	7.76043
K03E5.2	K03E5.2	1.5703	0.0150937	8.71801
E03E2.1	cyp-43A1	1.57002	0.0121693	8.75049
Y22D7AL.15	Y22D7AL.15	1.56926	0.00109695	9.97491
C04F5.7	ugt-63	1.56857	0.0260469	9.0366
Y69A2AR.5	daao-1	1.5681	0.00794289	8.13405
F58G6.1	amph-1	1.56525	0.00500087	8.4989
T26C5.1	gst-13	1.56486	0.00496993	8.69573
R11D1.3	R11D1.3	1.56461	0.0413951	7.94665
W02B12.1	W02B12.1	1.56432	0.00853106	9.07182
F13D11.3	F13D11.3	1.56379	0.0352577	7.18823
F56E3.3	klp-4	1.56306	0.00666676	7.5316
B0222.5	B0222.5	1.56225	0.0241947	7.94467
T20G5.8	T20G5.8	1.56177	0.0176902	7.56698
Y71H2B.1	Y71H2B.1	1.56051	0.0289327	8.49861
W02D7.2	clec-218	1.56007	0.00363346	8.61552
F52H3.7	lec-2	1.55868	0.00634285	8.81323
C36H8.3	flp-9	1.55805	0.0314981	7.3217
Y37E11B.2	Y37E11B.2	1.558	0.0450003	7.35427
D2030.5	mce-1	1.55663	0.0286158	7.94514
R08E3.1	R08E3.1	1.55487	0.00151395	9.51592
ZK484.5	ZK484.5	1.55476	0.0112208	7.26891
F08A8.3	F08A8.3	1.55455	0.00162936	9.9081
ZK455.5	ZK455.5	1.55409	0.0488966	7.303
M03B6.4	M03B6.4	1.55378	0.02273	7.52856
F02D8.4	F02D8.4	1.55324	0.026172	8.20977
T02C5.1	T02C5.1	1.55303	0.00274671	10.5048
F07D10.1	rpl-11.2	1.5518	0.00137155	13.0404
AC3.7	ugt-1	1.55138	0.00766183	7.81216
C42D4.4	str-44	1.55103	0.0370975	7.23081
ZK770.3	inx-12	1.55032	0.0126741	8.17086
C44B7.9	pmp-2	1.55021	0.00167522	9.28256
T01D1.4	T01D1.4	1.54897	0.0125138	7.93778
C33C12.8	C33C12.8	1.54817	0.00501113	7.63096
E03H12.5	E03H12.5	1.54604	0.0111259	7.17252
F41E6.6	tag-196	1.54496	0.00876966	9.2576
Y77E11A.2	Y77E11A.2	1.54429	0.00793504	8.90958
K02F3.9	K02F3.9	1.54425	0.00287833	8.54288
W02D9.5	W02D9.5	1.54305	0.00738868	8.40872
Y48E1B.9	clec-146	1.54227	0.00467299	9.34502
ZK484.1	ZK484.1	1.54182	0.0077459	8.4176
F07A5.7	unc-15	1.54171	0.0241618	7.76497
K06A4.3	gsnl-1	1.54152	0.0172361	7.87595
C54H2.1	sym-3	1.53939	0.0327368	7.41058
ZC8.4	lfi-1	1.53904	0.0106797	7.3244
T27A3.1	T27A3.1	1.53687	0.0277098	7.54295
C44B12.2	ost-1	1.53629	0.009998	9.81635
F14F9.4	F14F9.4	1.53611	0.0465492	7.84023
T19D2.2	prl-1	1.53473	0.032785	7.32209
T28C6.1	grsp-2	1.53348	0.03768	7.62907
C02D5.4	C02D5.4	1.53313	0.00189467	9.51853
F49C12.14	F49C12.14	1.53256	0.0169448	7.7702
F14B8.5	F14B8.5	1.53236	0.0343971	7.17604
F45E1.6	his-71	1.53231	0.0117937	8.42586
F40F8.7	pqm-1	1.52919	0.0264991	8.64923
C01G6.1	aqp-2	1.5291	0.00920589	7.85681
R09H10.3	R09H10.3	1.52767	0.00313899	9.10234
T23E7.2	T23E7.2	1.52554	0.0169805	8.67634
ZK1248.4	ZK1248.4	1.52495	0.0484924	7.47192
Y54F10AM.8	Y54F10AM.8	1.52014	0.00518104	9.17955
C56A3.7	cav-2	1.51943	0.0167371	7.37892
F56F10.1	F56F10.1	1.51893	0.00193651	10.649
T02C12.1	hum-5	1.51857	0.0103937	7.57916
F39E9.22	F39E9.22	1.51584	0.00547888	8.15272
ZK185.5	ZK185.5	1.51403	0.0144969	8.97442
ZK637.13	glb-1	1.51291	0.00278138	9.27414
R148.6	heh-1	1.51266	0.0106518	10.538
T28H11.1	ssq-4	1.51176	0.0209933	7.40516
W04A8.7	taf-1	1.5115	0.0411829	7.61686
F43C11.7	F43C11.7	1.51087	0.00264826	8.9348
C03E10.5	clec-223	1.50993	0.0265489	8.14178
D2013.10	tag-175	1.50867	0.0431366	8.32365
W04D2.1	atn-1	1.50781	0.0291324	8.6527
C18A3.6	rab-3	1.507	0.0492173	7.58152
F35C5.5	clec-62	1.50525	0.01887	9.89607
Y39B6A.27	Y39B6A.27	1.50429	0.0185128	7.02983
F22E12.2	chw-1	1.50225	0.0345523	7.42745
D1009.1	acs-22	1.50211	0.00430766	9.23331
ZK1128.7	ZK1128.7	1.50148	0.031388	7.50966
M04C9.3	M04C9.3	1.50071	0.0494949	7.85549
C18A11.7	dim-1	1.50021	0.0322161	7.54128
H22K11.4	sgca-1	1.49766	0.0155725	7.86112
F52B10.1	nmy-1	1.49714	0.0254959	8.69216
F35C8.6	pfn-2	1.49504	0.0115069	7.87923
F55H12.3	F55H12.3	1.49485	0.0143208	7.35628
C29F9.7	pat-4	1.4934	0.0263542	7.86822
T13B5.3	pho-14	1.48979	0.00217407	10.7896
K02F3.4	zip-2	1.48974	0.037953	9.22852
Y38F1A.1	Y38F1A.1	1.48968	0.0147817	7.76509
C29F9.4	C29F9.4	1.48818	0.0110557	9.06336
C38C3.8	C38C3.8	1.48497	0.0205005	7.30795
ZK1320.1	gstk-1	1.48451	0.00209862	10.657
T01B11.2	T01B11.2	1.48405	0.00797617	9.90129
D1025.4	nspc-20	1.48397	0.0277967	7.72497
F07G6.10	F07G6.10	1.48379	0.00244682	7.68917
C34C12.4	C34C12.4	1.48342	0.00117732	8.80863
K09A9.1	nipi-3	1.48338	0.0414285	8.33486
C18A3.10	C18A3.10	1.48282	0.0369032	7.46406
C53B4.7	bre-1	1.48156	0.0132261	9.1576
F01G10.2	ech-8	1.48073	0.0221972	8.90573
K07A1.13	K07A1.13	1.4797	0.0349669	8.62837
R11F4.1	R11F4.1	1.47899	0.00145513	9.7322
B0310.5	ugt-46	1.47887	0.00202911	9.03622
C40H1.5	ttr-5	1.47885	0.0211473	9.16891
F18E3.13	F18E3.13	1.47666	0.03224	7.17423
F09F3.9	cpt-5	1.47549	0.00775809	8.18007
W04E12.6	clec-49	1.47547	0.0204465	8.11885
F25C8.4	acs-12	1.47363	0.0304912	8.77804
F52E1.14	F52E1.14	1.4717	0.00264328	9.47529
T13F3.6	T13F3.6	1.47167	0.0262749	8.56438
F54E2.1	F54E2.1	1.47133	0.0162708	11.0247
C06B3.3	cyp-35C1	1.47008	0.0124922	11.222
K06A4.7	K06A4.7	1.46977	0.0156828	10.0235
C49C3.4	C49C3.4	1.46877	0.00425702	11.239
F32D8.9	spp-16	1.46818	0.0245731	8.51551
Y38C1AA.6	Y38C1AA.6	1.46805	0.0348174	7.76155
K04D7.3	gta-1	1.46801	0.00920035	10.3461
F56C3.9	F56C3.9	1.46795	0.0121263	7.25315
F38A6.3	hif-1	1.4678	0.0226558	8.57315
F54F2.1	pat-2	1.46708	0.0115203	7.57809
K10C2.3	K10C2.3	1.46692	0.00252778	11.4373
R04E5.2	R04E5.2	1.4653	0.0190262	8.58958
C33A12.19	C33A12.19	1.46415	0.0156667	7.56555
C02C6.3	C02C6.3	1.46332	0.0198569	8.33078
Y69E1A.5	Y69E1A.5	1.46174	0.0245719	8.5922
Y66D12A.13	Y66D12A.13	1.46048	0.0167579	7.79788
W06D12.2	twk-42	1.46023	0.0256596	7.72593
T05G5.1	T05G5.1	1.46019	0.0202167	7.41176
C01C10.3	acl-12	1.46014	0.00989354	8.74776
Y57G11A.2	Y57G11A.2	1.45992	0.0209176	7.01877
ZK1290.15	ZK1290.15	1.45907	0.0371955	7.46463
K07E8.3	sdz-24	1.45815	0.0421958	8.38816
Y51A2D.4	hmit-1.1	1.45736	0.00518404	8.09047
F02E8.1	asb-2	1.456	0.00291497	10.387
K09H11.1	K09H11.1	1.4553	0.0437654	8.73016
F45D3.4	F45D3.4	1.45528	0.00306042	8.94862
C23G10.6	C23G10.6	1.45501	0.0251507	7.84363
F11G11.3	gst-6	1.45402	0.0196712	8.38978
D1005.1	D1005.1	1.45149	0.00851055	8.13128
T08A9.8	spp-4	1.45146	0.00494007	9.00185
T23F2.3	T23F2.3	1.45097	0.00415488	8.21919
C54D1.7	C54D1.7	1.44645	0.0456096	7.35025
C30G4.4	C30G4.4	1.44384	0.0231491	7.04904
C24H11.4	srd-74	1.4425	0.047165	7.36554
T01C8.5	T01C8.5	1.43866	0.0198356	8.18179
T22E5.5	mup-2	1.43863	0.00686929	8.36521
T08E11.2	math-39	1.4379	0.0457756	7.73843
ZK520.4	cul-2	1.43651	0.0259917	7.89626
C01C10.2	C01C10.2	1.43556	0.0171188	8.1013
C18D11.2	maa-1	1.43534	0.0254522	8.2897
F46G10.1	F46G10.1	1.43507	0.00161232	9.85327
F26G1.8	msp-42	1.43269	0.0450116	7.56016
F28H6.1	akt-2	1.43122	0.0186894	8.37648
C44C1.1	C44C1.1	1.43114	0.0263335	8.31162
T25B9.11	T25B9.11	1.43007	0.00908395	6.94725
C44B7.11	C44B7.11	1.42882	0.0137597	7.92372
Y47G7B.2	Y47G7B.2	1.4271	0.0202206	7.38477
F55C10.1	cnb-1	1.42671	0.0158038	8.40649
F47B7.2	F47B7.2	1.42646	0.0367747	8.04255
K10B3.10	spc-1	1.42586	0.0202162	7.68062
K11D2.2	asah-1	1.42504	0.0217659	9.78652
C34H4.4	col-107	1.42456	0.0199632	8.0955
C23H4.2	C23H4.2	1.42397	0.00900079	7.56454
Y60A3A.1	unc-51	1.42348	0.0245129	8.06804
C02F5.14	C02F5.14	1.42259	0.004908	7.88098
C14H10.3	C14H10.3	1.42255	0.0225651	7.47045
T21C9.6	T21C9.6	1.42253	0.0285555	8.16481
F33D4.2	itr-1	1.42242	0.00353153	9.52551
F58A6.8	msp-45	1.41997	0.00817306	7.65523
F31F7.1	F31F7.1	1.41952	0.0019728	11.7214
K09C8.5	pxn-2	1.41875	0.00820311	7.29505
F20G2.3	F20G2.3	1.41875	0.0408246	8.11779
R10H10.3	R10H10.3	1.4182	0.0167921	9.90658
F49E2.2	F49E2.2	1.41676	0.0108347	7.85878
F53A9.9	F53A9.9	1.41488	0.0258569	7.28626
F53A9.2	F53A9.2	1.41453	0.0205432	8.45247
F08B1.1	vhp-1	1.4145	0.00791568	8.46671
F44D12.4	F44D12.4	1.41431	0.00914146	6.93479
F10A3.17	F10A3.17	1.41251	0.0073547	8.81483
F25E5.5	F25E5.5	1.41231	0.0231569	7.92146
C41A3.2	C41A3.2	1.41128	0.0203942	7.29225
Y57A10A.10	Y57A10A.10	1.4105	0.039216	7.48242
Y105E8B.1	lev-11	1.40987	0.00208392	10.9538
F18G5.6	F18G5.6	1.4086	0.0348489	7.89439
R09B5.9	cnc-4	1.4073	0.0271568	8.54282
K06B4.11	nhr-53	1.4072	0.0342803	7.30532
R12A1.2	snt-5	1.40665	0.00863925	7.8489
R12H7.5	skr-20	1.40644	0.0164498	8.07131
C06E4.8	C06E4.8	1.406	0.0349952	7.69882
F47B8.4	F47B8.4	1.40592	0.00892642	8.18886
F15D4.4	F15D4.4	1.40583	0.0190645	7.31323
F35C5.6	clec-63	1.40462	0.00503925	13.1007
B0213.3	nlp-28	1.40295	0.044431	8.10245
ZK228.3	ZK228.3	1.40258	0.00839791	8.13036
C05D2.8	C05D2.8	1.40204	0.00690652	11.0193
F09B12.3	F09B12.3	1.40188	0.00922081	10.2214
C08F11.8	ugt-22	1.40168	0.0243586	8.93809
Y57G11C.31	Y57G11C.31	1.40037	0.0393217	7.68553
Y58A7A.3	Y58A7A.3	1.39886	0.00496123	8.54622
C28C12.5	spp-8	1.39814	0.00849626	10.1096
Y38E10A.13	nspe-1	1.39701	0.00427877	8.01029
W02A2.2	far-6	1.39269	0.0419089	12.0798
Y18D10A.25	fkb-8	1.39096	0.0460245	8.21383
M110.4	ifg-1	1.39015	0.0100019	7.8576
F11A3.1	acs-14	1.38812	0.00402899	9.38611
F44G3.6	skr-3	1.38601	0.0116404	10.5486
K12C11.7	K12C11.7	1.38502	0.0241749	8.27496
T01G6.8	nhr-130	1.38233	0.00742292	7.74369
C08D8.2	tmd-2	1.38223	0.0169772	7.29228
C23H5.1	prmt-6	1.38209	0.0227709	8.05348
Y34B4A.6	Y34B4A.6	1.38178	0.0114257	11.05
T01B10.1	grd-4	1.38158	0.0135261	7.43258
D1044.8	nekl-4	1.37754	0.048641	6.95872
Y34F4.1	Y34F4.1	1.37489	0.0167488	8.63032
F32A5.2	F32A5.2	1.37401	0.0107532	8.05181
C17H12.4	C17H12.4	1.37243	0.0312049	9.15613
K10H10.12	K10H10.12	1.37218	0.0204008	7.00029
K08B4.6	cpi-1	1.37203	0.00495877	11.3847
M02D8.1	M02D8.1	1.36992	0.00907238	9.46952
Y39H10B.2	Y39H10B.2	1.36885	0.01267	8.77794
F32A7.5	F32A7.5	1.36847	0.0159505	8.48353
M02D8.4	asns-2	1.36428	0.0124358	9.49449
F39H12.3	F39H12.3	1.36421	0.028015	8.00047
T28B8.1	T28B8.1	1.36085	0.0030413	8.63742
C54F6.13	nhx-3	1.36043	0.00532431	7.60806
C32E8.7	ric-19	1.36021	0.00610365	7.69912
H35B03.1	H35B03.1	1.35824	0.0394838	7.5706
T07D3.4	T07D3.4	1.35763	0.0359952	8.53087
B0001.6	B0001.6	1.35726	0.0425029	9.06087
Y51A2D.9	ttr-24	1.35571	0.0126889	10.2963
ZK697.8	ZK697.8	1.35486	0.00393357	9.59412
C23H4.1	cab-1	1.35464	0.00937709	9.79891
C25B8.3	cpr-6	1.35404	0.00371539	14.0885
T28H10.3	T28H10.3	1.35162	0.00652514	9.28963
ZK1151.1	vab-10	1.35118	0.0437851	7.96914
C12D8.3	C12D8.3	1.3501	0.0473288	7.21892
Y51A2D.10	ttr-25	1.34911	0.0104367	9.51765
H22K11.1	asp-3	1.34653	0.00811946	13.7456
K11D12.7	K11D12.7	1.34597	0.00637424	9.58822
C53C7.5	C53C7.5	1.3443	0.0168347	8.57548
F23H12.3	F23H12.3	1.342	0.00296508	8.21763
F42F12.3	F42F12.3	1.34156	0.0360854	8.82371
F46F2.3	F46F2.3	1.3411	0.0268119	7.26792
ZK1248.16	lec-5	1.34087	0.0279051	11.452
M01E11.7	tag-163	1.33988	0.0346858	7.27101
F42F12.13	nspc-11	1.33834	0.0113708	7.6362
C50H2.1	fshr-1	1.33765	0.0409059	9.41922
F28H7.3	F28H7.3	1.33531	0.0027908	9.38686
F54B8.4	F54B8.4	1.33323	0.0201074	7.22825
Y22D7AL.11	Y22D7AL.11	1.33297	0.0305137	7.12197
T24C12.3	T24C12.3	1.33101	0.0242981	8.853
K08F8.5	K08F8.5	1.33011	0.0347517	7.06444
F40F12.8	F40F12.8	1.32863	0.0225054	7.08288
K07E3.3	dao-3	1.32731	0.0451357	8.86637
T16G12.1	T16G12.1	1.32633	0.00971812	8.87143
C01F6.6	tag-60	1.32592	0.00949351	7.92554
B0035.13	B0035.13	1.32488	0.0251891	9.99139
K08H10.2	K08H10.2	1.32453	0.0151747	7.92413
T11F9.3	nas-20	1.31993	0.0206303	7.69853
T21B6.1	dgn-1	1.31765	0.0160227	7.51707
F40F8.12	F40F8.12	1.31672	0.0112422	7.37838
W10C8.5	W10C8.5	1.31491	0.0245066	11.3976
T21H3.1	T21H3.1	1.31449	0.00504815	13.9315
cTel54X.1	fbxa-6	1.31428	0.0496738	7.2405
K10C2.4	fah-1	1.31394	0.00489915	9.77547
C08B11.4	nrf-6	1.31371	0.0433387	9.0348
Y73C8C.2	clec-210	1.31192	0.0180267	9.82094
F20D1.10	tag-299	1.31184	0.00600914	8.5056
R07B1.4	gst-36	1.3109	0.0246523	9.4065
C18C4.10	klc-2	1.30896	0.00343992	7.67909
F11G11.8	nspd-5	1.30817	0.00605681	7.29287
F52E4.5	F52E4.5	1.30712	0.0245748	8.01353
B0403.3	B0403.3	1.30636	0.0376239	8.10736
E02C12.8	E02C12.8	1.30416	0.0220299	7.40059
T07E3.4	T07E3.4	1.30365	0.0363331	8.12543
Y34F4.5	Y34F4.5	1.30314	0.00969075	9.2535
C29F3.7	C29F3.7	1.30313	0.0231694	10.142
C06G3.5	C06G3.5	1.30231	0.0153023	9.05516
F18H3.3	pab-2	1.30125	0.00524237	8.13958
R12A1.4	ges-1	1.30039	0.0280617	9.3424
W09C3.7	W09C3.7	1.3002	0.0146541	8.06362
R03E9.1	mdl-1	1.29883	0.0083882	7.90517
C02F5.7	C02F5.7	1.29755	0.0277253	8.39604
B0272.4	B0272.4	1.29744	0.0471144	8.72094
F22F4.5	F22F4.5	1.29604	0.0172612	8.63735
F41H10.8	elo-6	1.29512	0.00783139	11.9185
K01A2.5	K01A2.5	1.29421	0.0377481	7.50299
F07H5.5	F07H5.5	1.29399	0.00586329	12.2586
F22A3.2	ttr-35	1.29387	0.0318659	8.21659
C11E4.2	C11E4.2	1.2926	0.0452165	7.46834
Y43F8A.3	Y43F8A.3	1.29215	0.0255974	7.81451
C36B7.7	hen-1	1.29058	0.0118834	7.81147
T08G5.5	vps-39	1.28847	0.0452918	7.49219
R12H7.2	asp-4	1.28775	0.0193759	13.3543
R06C7.3	dhp-1	1.28746	0.00750455	7.45496
C04F6.1	vit-5	1.28661	0.00935858	14.43
Y38H6C.1	dct-16	1.28585	0.00775023	13.1553
F35E8.8	gst-38	1.28553	0.0224564	7.70168
C49A9.9	C49A9.9	1.28541	0.0230373	8.44846
Y7A5A.1	Y7A5A.1	1.28537	0.0104161	10.2582
H01A20.1	nhr-3	1.28439	0.0123658	8.13656
D2023.8	D2023.8	1.28229	0.0309431	8.80223
C27B7.9	C27B7.9	1.28192	0.0189976	8.65192
B0213.2	nlp-27	1.28096	0.0137789	10.4381
R12E2.4	inx-17	1.27891	0.02255	7.95526
T10G3.3	T10G3.3	1.27644	0.013265	8.0167
K11D9.1	klp-7	1.27623	0.0412709	7.53076
M05D6.5	M05D6.5	1.2758	0.0136332	7.97223
F36H12.1	nlp-47	1.27521	0.0165743	7.1435
K09A9.5	gas-1	1.27225	0.00886647	9.49019
C39E6.1	lon-2	1.27208	0.0122445	8.28036
K10C2.8	K10C2.8	1.27009	0.0329445	7.96594
R07B7.8	R07B7.8	1.27009	0.0241202	7.54685
F49E12.9	F49E12.9	1.26995	0.0161735	8.41611
F07C4.7	grsp-4	1.26892	0.00967045	8.57349
R09E12.3	sti-1	1.26883	0.0301047	7.19395
B0410.3	B0410.3	1.26871	0.00412752	7.56451
C03C10.1	kin-19	1.26754	0.0455655	7.31075
T12B5.13	fbxa-23	1.26747	0.0477621	7.76264
R03A10.4	nkat-3	1.26583	0.0123689	7.99372
F35C5.8	clec-65	1.26541	0.0123151	12.7781
H12D21.7	H12D21.7	1.26523	0.0045585	8.50431
Y37D8A.2	Y37D8A.2	1.26462	0.00330255	11.034
K05B2.5	pes-22	1.26411	0.00890709	9.06877
C53D5.2	C53D5.2	1.26283	0.0249627	7.1344
C31E10.7	C31E10.7	1.26201	0.00812141	10.3142
C18B2.5	C18B2.5	1.2591	0.0191451	9.24827
F21C10.10	F21C10.10	1.25874	0.00386158	10.583
F42A10.9	F42A10.9	1.25772	0.022738	8.69164
ZK1320.3	ZK1320.3	1.25508	0.00553552	9.80604
C24D10.2	C24D10.2	1.25241	0.0411554	7.20301
K04A8.1	K04A8.1	1.25224	0.0169648	8.86632
F58A4.7	hlh-11	1.25132	0.0449981	8.2318
T28F2.5	ccb-1	1.24818	0.0104226	7.89146
F07A11.1	F07A11.1	1.24818	0.0447291	7.20214
C18H9.6	C18H9.6	1.24661	0.0312923	9.6108
F08F3.9	F08F3.9	1.24536	0.0428184	7.14417
C07E3.3	C07E3.3	1.24375	0.00687889	7.7107
Y106G6A.1	Y106G6A.1	1.24332	0.0332149	8.48702
T27A10.3	ckc-1	1.2415	0.0288821	8.42029
ZK945.1	lact-2	1.23812	0.0143862	9.60124
T09F5.11	fbxa-84	1.23657	0.0376445	7.68881
W02C12.2	W02C12.2	1.23557	0.0356812	7.85004
Y39A3CR.5	Y39A3CR.5	1.2351	0.0294915	7.66209
ZK488.2	nhr-90	1.23496	0.032538	8.35752
Y69A2AR.18	Y69A2AR.18	1.23449	0.0159026	8.01437
cTel55X.1	cTel55X.1	1.23422	0.0305932	7.98762
Y34D9A.6	glrx-10	1.23285	0.0100356	7.994
F59A7.2	F59A7.2	1.23105	0.0120144	7.77608
C34F11.3	C34F11.3	1.23047	0.00605487	9.20319
R03E9.3	abts-4	1.22838	0.0327367	7.66297
B0379.7	B0379.7	1.22692	0.0313019	6.98612
W04C9.1	haf-4	1.22672	0.0144989	9.5665
Y80D3A.9	Y80D3A.9	1.2233	0.00944789	9.45808
C15H9.9	C15H9.9	1.22284	0.0197511	10.6315
K02G10.6	hyl-2	1.2198	0.0238299	9.28097
C12D12.2	glt-1	1.21773	0.0352376	8.80655
B0336.4	rgs-5	1.21577	0.0145709	7.61386
F54D5.3	F54D5.3	1.21496	0.0167031	11.9971
T24D8.5	nlp-2	1.21455	0.0173444	7.34015
ZK856.7	ZK856.7	1.21431	0.00951399	10.0708
Y54G2A.41	Y54G2A.41	1.2124	0.046504	7.17637
F44G3.13	fbxa-87	1.21185	0.0478266	7.22899
F54D7.2	F54D7.2	1.21056	0.0470418	8.54225
K07E3.4	K07E3.4	1.20956	0.0137866	10.113
T14F9.3	hex-1	1.20723	0.0184161	9.04634
R01B10.6	R01B10.6	1.20678	0.0420004	7.97295
T20B3.1	T20B3.1	1.20655	0.0143477	8.80376
Y47D3B.10	dpy-18	1.20651	0.021572	7.41037
T04C10.4	atf-5	1.20588	0.0281286	8.60844
C18C4.3	ugt-48	1.20569	0.0152455	7.65678
F58H1.7	F58H1.7	1.2023	0.0379752	8.13817
C07A12.4	pdi-2	1.201	0.0331315	8.30379
F42A10.4	efk-1	1.20093	0.0196648	7.49255
C09B8.1	ipp-5	1.19776	0.0382194	7.51353
D1025.8	nspc-17	1.19531	0.0373322	7.78294
ZC64.3	ceh-18	1.19448	0.00959303	7.52029
C49G9.2	C49G9.2	1.1931	0.020983	7.38931
C25D7.5	C25D7.5	1.1921	0.0146476	8.29198
B0281.6	B0281.6	1.19133	0.0292145	6.81329
B0284.2	B0284.2	1.1907	0.0228123	6.92012
M01G12.14	M01G12.14	1.19067	0.0188051	7.15299
Y47D3B.7	sbp-1	1.19028	0.00972305	9.55226
R09B5.6	hacd-1	1.18922	0.0207858	10.7223
Y37E11AM.2	Y37E11AM.2	1.18574	0.019083	8.13448
F43G6.4	F43G6.4	1.18408	0.0362792	7.39261
T22B7.1	egl-13	1.18111	0.00678777	7.68756
F43C9.4	mig-13	1.18011	0.0271493	7.27671
K04G7.4	nuo-4	1.17906	0.0281278	7.9581
F59F3.1	ver-3	1.17706	0.0441957	8.59834
F49E11.11	scl-3	1.1766	0.0208101	7.25453
R03G5.5	R03G5.5	1.17556	0.0364768	8.51006
Y105C5B.5	Y105C5B.5	1.1738	0.0411877	9.03106
F21A3.3	F21A3.3	1.17361	0.0211293	7.3959
C45B11.3	dhs-18	1.17178	0.0160486	9.5267
C16A11.4	C16A11.4	1.17065	0.0225129	7.29049
W07G4.5	W07G4.5	1.16763	0.0337781	8.94195
M01A10.2	tom-1	1.16477	0.00984385	7.43796
W03B1.2	W03B1.2	1.16385	0.0213863	7.64676
C36C5.5	C36C5.5	1.16259	0.0378304	8.20558
C55A6.3	C55A6.3	1.16233	0.0218396	7.28243
K08D9.4	K08D9.4	1.16186	0.0395984	7.91052
W02A2.1	fat-2	1.161	0.0214273	13.7868
F11H8.4	cyk-1	1.15875	0.011768	7.6221
K04G2.11	K04G2.11	1.15711	0.0428041	7.69106
Y53F4B.32	gst-29	1.15642	0.0288749	7.98143
R05F9.8	msp-33	1.15558	0.0294227	7.66114
F13D12.4	alh-8	1.15376	0.0120327	11.8046
ZC196.6	ZC196.6	1.15358	0.0306636	7.01415
E02D9.1	E02D9.1	1.15217	0.0389738	8.08513
T23F4.3	T23F4.3	1.15044	0.010796	7.51179
F54C9.4	col-38	1.15029	0.0261162	8.97285
R13D11.10	R13D11.10	1.14975	0.029066	7.55894
C31E10.8	tbc-19	1.14885	0.0184569	7.47829
F08B12.3	slo-2	1.14799	0.0117006	7.7785
T22H2.6	pgrn-1	1.14737	0.00956349	9.52985
Y75B8A.29	Y75B8A.29	1.14698	0.0153724	9.17539
VW06B3R.1	ucr-2.1	1.14655	0.00534291	9.38544
Y53F4B.29	gst-26	1.14566	0.0348915	8.51998
F19C7.1	F19C7.1	1.1453	0.0217075	10.0252
R02E12.2	mop-25.1	1.14281	0.0411707	7.81317
F35C11.6	F35C11.6	1.14161	0.0297055	7.59854
Y8G1A.2	inx-13	1.14123	0.0151406	8.6855
C26B9.5	C26B9.5	1.14077	0.0275967	9.6117
Y67H2A.8	fat-1	1.14038	0.00749889	13.1511
F13H8.7	upb-1	1.13923	0.0189674	9.8871
F55F3.1	aakb-1	1.13239	0.0387847	7.6556
K09E4.1	K09E4.1	1.13145	0.0497875	7.35052
T28F2.2	T28F2.2	1.13076	0.0100284	8.25298
H24K24.3	H24K24.3	1.12741	0.0326262	7.59127
C42D8.8	apl-1	1.12676	0.0308817	9.37277
K02G10.7	aqp-8	1.12638	0.020336	7.28421
F53H8.1	apm-3	1.12624	0.0160242	8.22548
T27B7.5	nhr-227	1.12617	0.0474089	6.95305
K12C11.6	K12C11.6	1.12505	0.0125356	7.77806
F40F4.6	F40F4.6	1.12436	0.0150185	11.8737
F18E2.1	F18E2.1	1.12381	0.00752253	10.4064
R11G10.1	avr-15	1.12347	0.0197792	7.54172
F33E11.1	nhr-15	1.12251	0.0444191	7.3392
Y106G6H.2	pab-1	1.12102	0.0173304	7.80456
F42C5.10	F42C5.10	1.11904	0.0289812	8.5803
F46H6.1	rhi-1	1.11737	0.00871791	8.32683
C39B10.2	lgc-41	1.11663	0.0375408	6.87105
ZC513.7	ZC513.7	1.11486	0.022804	10.2496
F17C8.4	ras-2	1.11466	0.0191386	8.45618
F35C8.5	F35C8.5	1.11377	0.0405157	8.24428
T14G12.3	tag-18	1.11345	0.0273783	9.26605
C03G6.15	cyp-35A2	1.11125	0.0151222	10.5711
F53H10.2	F53H10.2	1.10932	0.0196166	9.23584
K09F6.4	K09F6.4	1.10622	0.0183529	6.93597
C06H5.1	fbxa-156	1.10589	0.0170266	8.52189
K12H4.7	K12H4.7	1.10529	0.0106818	8.59926
H20E11.3	H20E11.3	1.10324	0.0369691	7.49918
C44B12.1	C44B12.1	1.10267	0.00757837	9.08901
F31F6.4	flp-8	1.09947	0.00720832	7.19872
C17G1.3	ugt-23	1.09814	0.0342554	9.009
B0511.9	cdc-26	1.09791	0.00989992	7.72887
R02D5.7	R02D5.7	1.09478	0.0351776	7.59654
K07F5.8	K07F5.8	1.09345	0.0340618	7.17155
C09D1.1	unc-89	1.09267	0.0265194	7.06567
C23H5.8	C23H5.8	1.09078	0.00726628	10.1245
T11F9.11	dhs-19	1.08988	0.0234954	8.66075
T10D4.13	ins-19	1.08946	0.0216557	6.93563
D1054.11	D1054.11	1.08923	0.0166048	12.4381
Y53G8B.1	Y53G8B.1	1.08805	0.0104943	7.29967
B0334.3	B0334.3	1.07655	0.00830969	9.92027
F53H4.1	csb-1	1.07347	0.0438907	8.45783
R05F9.12	aagr-2	1.06874	0.0111173	11.7986
T15B7.1	T15B7.1	1.06588	0.0423605	10.0999
ZK688.6	pcp-5	1.06457	0.0182334	9.57728
Y73B3A.20	Y73B3A.20	1.06394	0.0442783	7.14038
T05A7.4	hmg-11	1.06341	0.0494664	8.1783
F28H1.1	F28H1.1	1.0619	0.0264133	8.02975
C35B1.5	C35B1.5	1.06107	0.014035	10.531
T14G10.4	ttr-54	1.06057	0.03398	8.49471
C04A2.3	egl-27	1.05878	0.0175558	7.54542
F19H6.1	nekl-3	1.0547	0.0254175	7.25191
F31C3.9	rrn-3.1	1.05467	0.0169743	14.2793
F35E12.10	F35E12.10	1.05404	0.00980991	9.08087
K03D3.2	K03D3.2	1.05102	0.0435415	7.23811
T08B1.2	tnt-4	1.05094	0.0321779	7.29678
ZK792.3	inx-9	1.05065	0.0106345	8.35348
F41H10.7	elo-5	1.05021	0.0318006	10.3682
F40F12.7	F40F12.7	1.04888	0.0156826	9.26603
Y95B8A.6	Y95B8A.6	1.04817	0.0471456	7.94371
F59F4.2	F59F4.2	1.04748	0.0143262	8.1655
Y79H2A.2	Y79H2A.2	1.0464	0.017788	7.67515
K11C4.4	odc-1	1.04486	0.0256337	8.72556
Y5F2A.1	ttr-16	1.03796	0.0186778	11.8021
T01G6.7	nhr-55	1.03754	0.0154619	8.13265
K10C9.3	K10C9.3	1.03678	0.0200041	9.28209
C27D6.3	C27D6.3	1.03674	0.0257892	7.03126
F20G2.2	F20G2.2	1.03166	0.0126772	9.93619
T07E3.3	T07E3.3	1.03022	0.0470799	7.80344
F09B9.4	F09B9.4	1.03	0.0486479	7.93967
R102.1	R102.1	1.02935	0.0335871	7.04582
Y57A10C.6	daf-22	1.02876	0.0211962	10.1041
C33H5.13	C33H5.13	1.02825	0.019443	8.33916
K06C4.5	his-17	1.02423	0.0344543	8.09644
K08E7.8	K08E7.8	1.0228	0.0455275	7.27629
F15G9.1	F15G9.1	1.01861	0.0276524	9.2178
T20F5.7	T20F5.7	1.01751	0.0160015	7.85278
K10D3.2	unc-14	1.01494	0.0370935	7.9543
Y34B4A.9	Y34B4A.9	1.01423	0.0153906	11.6723
T14A8.1	ric-3	1.00854	0.0234017	7.02664
F21F8.3	asp-5	1.00793	0.0224926	13.4873
C01A2.7	nlp-38	1.00519	0.0363709	7.03978
B0563.4	tmbi-4	1.00143	0.0248131	8.97598
Y43C5A.5	thk-1	-1.00254	0.0275525	8.95176
K08C9.7	K08C9.7	-1.00993	0.0361862	10.8102
K08E4.1	spt-5	-1.01146	0.0463004	9.23214
Y57G11C.12	nuo-3	-1.01187	0.0494598	9.95194
T05G5.9	T05G5.9	-1.01287	0.0226443	8.84707
F54D12.6	rog-1	-1.01354	0.0284333	7.09326
F25D1.1	tag-93	-1.01606	0.0434103	10.4439
Y71A12B.1	rps-6	-1.01645	0.0486753	14.0679
F44A2.1	tag-153	-1.01715	0.0396639	8.56997
Y71G12B.10	Y71G12B.10	-1.02013	0.0322733	9.85527
R13F6.8	clec-158	-1.02361	0.0475638	7.00927
Y69A2AR.3	Y69A2AR.3	-1.02536	0.0268518	9.82243
M116.4	sdz-25	-1.02555	0.0435941	7.44824
Y48A6B.11	rsa-2	-1.02647	0.0435217	8.48778
Y39B6A.13	Y39B6A.13	-1.02695	0.0444204	9.5394
F55C5.7	rskd-1	-1.02723	0.043841	8.72
K01C8.10	cct-4	-1.02769	0.0219754	10.2606
Y71F9AR.4	Y71F9AR.4	-1.03116	0.0247714	8.35119
T07F12.2	T07F12.2	-1.03223	0.0210435	7.29674
Y39A1C.3	cey-4	-1.03227	0.0354276	12.3739
B0546.1	mai-2	-1.03285	0.0306305	12.0405
C30C11.2	rpn-3	-1.03298	0.00890916	10.6946
R08D7.3	eif-3.D	-1.03321	0.0499367	10.1677
C44E4.8	C44E4.8	-1.03446	0.0296444	7.82665
Y51H4A.15	Y51H4A.15	-1.03484	0.0399737	8.28621
F21F8.6	F21F8.6	-1.03492	0.0185508	7.11539
K11H12.2	rpl-15	-1.03533	0.0328377	13.9663
F01F1.10	eng-1	-1.03775	0.0454377	8.76247
Y37E3.8	Y37E3.8	-1.03898	0.0123727	13.5574
C14A4.2	dap-3	-1.03904	0.0352159	9.39504
F27C1.2	F27C1.2	-1.03926	0.0480325	10.9485
F56B3.9	F56B3.9	-1.04461	0.0110935	6.94427
T06D8.5	T06D8.5	-1.04533	0.0239071	9.58328
F01F1.2	F01F1.2	-1.04601	0.0467778	9.65195
W03F8.4	W03F8.4	-1.04647	0.0477377	9.38628
R05F9.10	sgt-1	-1.04785	0.0266061	10.073
K03A1.1	his-40	-1.04901	0.0353459	9.34008
T05E11.4	spo-11	-1.04936	0.0230587	8.70254
Y43F8C.7	Y43F8C.7	-1.04974	0.0456657	8.69309
ZC376.5	trm-1	-1.05031	0.0494528	8.36043
F35A5.8	erp-1	-1.05156	0.0306994	7.51776
F40F8.10	rps-9	-1.05199	0.0098087	12.1783
Y57G11C.34	Y57G11C.34	-1.05536	0.0221167	9.24436
R11A8.5	R11A8.5	-1.05737	0.0457584	9.43828
Y37A1C.1	nkcc-1	-1.05847	0.0478039	8.89881
K07B1.3	ucp-4	-1.06177	0.0349518	8.78613
C26D10.1	ran-3	-1.06343	0.0346318	8.7631
T21B10.1	T21B10.1	-1.06514	0.0317789	8.43543
F26F12.7	let-418	-1.06683	0.00794663	10.348
C12D8.5	daf-36	-1.06748	0.0312292	8.60588
T06E4.3	atl-1	-1.06832	0.0327655	8.96223
T22H9.1	T22H9.1	-1.06838	0.0451495	8.63125
Y37E3.9	phb-1	-1.06975	0.0151504	10.4058
CD4.4	vps-37	-1.07027	0.0341546	9.3869
F25H5.4	eef-2	-1.07293	0.0360925	12.8693
M7.5	atg-7	-1.07337	0.0484434	8.94326
Y110A7A.8	Y110A7A.8	-1.07379	0.029832	9.84142
Y24F12A.2	ragc-1	-1.07601	0.026126	10.4374
Y47G6A.21	Y47G6A.21	-1.07694	0.0188466	9.42633
F27D4.3	F27D4.3	-1.07721	0.0328621	8.43195
T14G10.7	T14G10.7	-1.07768	0.0380393	9.05179
C47G2.4	C47G2.4	-1.07848	0.0337903	8.99773
H19N07.1	H19N07.1	-1.07895	0.042189	8.43305
T08B2.10	rps-17	-1.07913	0.00762724	11.8127
Y48B6A.2	rpl-43	-1.08031	0.00660385	12.721
W09H1.5	mecr-1	-1.08119	0.0466922	9.19195
K10B2.1	lin-23	-1.08133	0.0483272	8.94131
C05D12.1	C05D12.1	-1.08263	0.0401972	7.24889
ZC204.2	ZC204.2	-1.08317	0.0434874	9.53146
R11D1.8	rpl-28	-1.08403	0.0418857	13.9739
Y106G6H.3	rpl-30	-1.08452	0.00879401	12.4953
C05C8.1	C05C8.1	-1.08485	0.0271482	9.29707
F17C11.8	vps-36	-1.08694	0.0312787	9.9475
F59B2.7	rab-6.1	-1.08829	0.0386992	10.2037
F01G4.2	ard-1	-1.08887	0.0291878	10.3815
M04B2.1	mep-1	-1.08891	0.0141996	8.7041
D1009.2	cyn-8	-1.08926	0.0148392	7.9299
F14F11.1	F14F11.1	-1.08938	0.0319611	7.01706
F25H2.5	F25H2.5	-1.08982	0.0094015	13.2285
Y75B12B.2	cyn-7	-1.09002	0.0265199	10.7539
F44G4.2	F44G4.2	-1.09218	0.0163571	10.5164
Y92H12BR.2	Y92H12BR.2	-1.09277	0.0422223	8.23227
H06I04.1	H06I04.1	-1.09426	0.0378332	8.48738
D2085.5	D2085.5	-1.09473	0.0381468	8.63479
F58E10.3	F58E10.3	-1.09475	0.00976702	10.0161
Y52B11A.9	Y52B11A.9	-1.09601	0.0320733	9.65808
B0035.7	his-47	-1.09998	0.0192889	7.29576
K10D2.2	pup-2	-1.10038	0.00927441	7.29834
T28F12.2	unc-62	-1.10204	0.0328234	7.59363
F59G1.1	cgt-3	-1.10497	0.0401321	9.14396
F54H12.2	F54H12.2	-1.10605	0.0304207	7.69795
Y43F11A.6	Y43F11A.6	-1.10646	0.0485092	7.62759
R06A4.8	agl-1	-1.10718	0.0152192	9.37456
R151.3	rpl-6	-1.10928	0.0331286	13.3929
T05E11.1	rps-5	-1.10961	0.0278336	12.6204
T01C3.2	T01C3.2	-1.10975	0.0439011	9.22476
DY3.1	tin-13	-1.1103	0.00978529	9.23849
ZK1320.12	taf-8	-1.11225	0.0473168	8.88217
F17C11.7	F17C11.7	-1.11281	0.0273632	9.26912
F36D4.3	hum-2	-1.11343	0.0209379	8.79125
F11H8.1	rfl-1	-1.11436	0.0175585	9.60418
W02D9.1	pri-2	-1.11445	0.0143155	9.35199
C10C5.6	daf-15	-1.1147	0.0142589	9.26869
F28C6.7	rpl-26	-1.11471	0.0203754	13.1691
F55B12.3	sel-10	-1.11489	0.0131535	10.0382
F23H11.4	F23H11.4	-1.11508	0.044131	8.4336
M01E11.4	pqn-52	-1.11565	0.0116048	8.56048
C38C10.2	C38C10.2	-1.11595	0.0330606	9.71218
T05F1.1	nra-2	-1.11661	0.046939	9.95355
R06A4.7	mes-2	-1.1174	0.0484063	8.20957
Y17G7B.4	Y17G7B.4	-1.11817	0.0455403	8.28657
Y102E9.1	odr-4	-1.11842	0.0156624	9.95199
T27E7.5	T27E7.5	-1.11984	0.0227964	6.87164
C29E4.3	ran-2	-1.1203	0.0228071	9.18031
C17H12.2	C17H12.2	-1.12062	0.0064408	7.4648
F37C12.11	rps-21	-1.12073	0.0127992	12.556
F42A10.5	F42A10.5	-1.12098	0.0418646	9.34765
F01G10.1	tkt-1	-1.12117	0.0241349	10.8781
F43E2.4	haf-2	-1.12195	0.0223508	8.77972
C07D8.6	C07D8.6	-1.12294	0.0201869	11.9182
C27A12.2	C27A12.2	-1.12298	0.0441183	8.63948
F22B7.13	gpr-1	-1.12333	0.0423894	9.1382
K08E7.1	eak-7	-1.12362	0.045904	9.06004
C09G4.5	mes-6	-1.12419	0.0123279	9.39626
F54C4.1	F54C4.1	-1.12443	0.0222286	10.3654
Y41E3.4	qars-1	-1.12505	0.0265735	9.31758
Y50D4C.6	Y50D4C.6	-1.12514	0.0285593	7.54405
K08A2.4	K08A2.4	-1.12549	0.0459582	8.58106
T26A5.3	nduf-2.2	-1.1259	0.015446	10.4443
T28D9.2	rsp-5	-1.1268	0.0307712	9.90564
Y53C10A.1	Y53C10A.1	-1.12841	0.0183488	7.42745
Y54E5A.6	Y54E5A.6	-1.12849	0.0202776	8.71506
C18E9.11	ooc-5	-1.1294	0.0420008	9.33578
Y19D2B.1	Y19D2B.1	-1.12955	0.0262424	7.92068
T09F5.9	clec-47	-1.12972	0.00660039	12.2831
F07G6.8	F07G6.8	-1.13314	0.045901	7.12367
F13H10.8	F13H10.8	-1.13329	0.0498284	10.2392
F59A3.12	F59A3.12	-1.13425	0.0345983	8.90404
C04F12.4	rpl-14	-1.13443	0.0253482	13.157
R107.7	gst-1	-1.13448	0.0199958	11.4183
H14A12.3	H14A12.3	-1.13507	0.00831704	8.71996
C06A1.4	C06A1.4	-1.13507	0.0452287	7.6644
K11B4.1	K11B4.1	-1.13581	0.0448511	8.72092
K09B11.4	K09B11.4	-1.13592	0.0494127	7.37632
T02G5.13	mmaa-1	-1.13655	0.00854876	9.30208
JC8.3	rpl-12	-1.13732	0.0063772	12.3209
Y51H1A.4	ing-3	-1.1375	0.0229605	7.8787
T01E8.4	mec-15	-1.13988	0.0296962	9.3355
C48B6.10	C48B6.10	-1.14015	0.0263276	9.32421
F23H12.2	tomm-20	-1.14139	0.0292481	9.52796
ZK430.7	ZK430.7	-1.14352	0.0342592	9.33769
T01B7.5	T01B7.5	-1.14417	0.0127507	9.50086
Y94H6A.3	Y94H6A.3	-1.1443	0.0431879	8.63848
C01A2.5	C01A2.5	-1.14453	0.0431843	8.59544
F07F6.7	F07F6.7	-1.14518	0.0256879	8.18254
Y106G6H.7	sec-8	-1.14584	0.00605209	9.06478
T10B5.5	cct-7	-1.14701	0.0293226	8.39416
C50D2.5	C50D2.5	-1.14959	0.0178367	9.31152
Y16B4A.2	Y16B4A.2	-1.15011	0.0410758	9.33296
R186.8	R186.8	-1.15156	0.0168807	8.82657
ZK1225.2	ZK1225.2	-1.15321	0.0392054	6.90666
T16H12.4	T16H12.4	-1.15322	0.0289955	8.71456
C26B2.1	dnc-4	-1.15336	0.0437244	8.63344
T05B9.1	T05B9.1	-1.15385	0.0444433	10.6233
T07A5.6	unc-69	-1.15578	0.0410395	8.71623
D1037.4	rab-8	-1.15592	0.00926293	8.19778
Y48G10A.4	Y48G10A.4	-1.15886	0.0184302	7.54817
F13H10.2	ndx-9	-1.15955	0.0414851	9.19492
C03D6.8	rpl-24.2	-1.15958	0.023519	9.4019
C45G3.5	C45G3.5	-1.16176	0.0488345	8.90982
ZK1127.3	ZK1127.3	-1.16343	0.0271263	9.3468
K03B4.1	K03B4.1	-1.16509	0.039843	9.20971
F56C11.3	F56C11.3	-1.16533	0.0328839	8.85943
Y17G7B.10	Y17G7B.10	-1.16556	0.0108406	10.3487
C07G2.3	cct-5	-1.16584	0.0378046	9.06145
R03D7.4	R03D7.4	-1.16588	0.0487632	8.32319
R11A8.6	iars-1	-1.16612	0.0411426	9.17718
C07D10.5	C07D10.5	-1.16621	0.0249943	8.30771
F28D1.7	rps-23	-1.16761	0.0227454	13.3921
F43G9.10	mfap-1	-1.16789	0.0073129	9.56059
T19B10.7	ima-1	-1.16806	0.0255005	9.87033
Y71F9AM.4	cogc-3	-1.16962	0.0159566	8.80399
W04D2.6	W04D2.6	-1.1713	0.0179185	8.91539
C33H5.10	tag-322	-1.17177	0.0288173	8.98139
Y17G9B.5	Y17G9B.5	-1.172	0.0271405	10.3443
C14B1.8	C14B1.8	-1.17207	0.0462818	8.82098
K08F11.6	K08F11.6	-1.17571	0.00923649	10.145
C24H12.2	C24H12.2	-1.17601	0.0365006	8.56515
F20G4.3	nmy-2	-1.17676	0.0267875	8.53113
F10C2.4	F10C2.4	-1.17684	0.0321926	9.09179
F40F11.1	rps-11	-1.17743	0.00857543	12.3777
C45E5.6	nhr-46	-1.17751	0.0215511	8.53059
F21C3.4	rde-2	-1.17781	0.0187512	9.09513
K01G5.3	K01G5.3	-1.17804	0.0316492	8.0298
F26F4.12	F26F4.12	-1.17968	0.0149313	9.46502
T20F5.2	pbs-4	-1.17994	0.0145481	10.5106
C18E3.2	C18E3.2	-1.18084	0.0106092	9.43632
T21C9.2	vps-54	-1.18193	0.0460869	8.2954
T07A9.9	T07A9.9	-1.18279	0.032726	7.35697
T05H4.10	T05H4.10	-1.18318	0.0292602	9.05507
Y25C1A.7	Y25C1A.7	-1.18415	0.0261013	8.55217
C32E8.2	rpl-13	-1.18449	0.0442017	10.6147
Y106G6H.15	Y106G6H.15	-1.18512	0.0399647	9.18326
F10B5.8	F10B5.8	-1.18518	0.0180206	9.5349
B0261.1	B0261.1	-1.18528	0.0167316	8.75511
D1046.1	cfim-2	-1.18831	0.0132241	9.12767
F29F11.3	tut-2	-1.18862	0.021166	9.10055
W08F4.7	W08F4.7	-1.18885	0.0365191	7.12494
Y57G11C.37	Y57G11C.37	-1.18938	0.0432279	7.37098
F10B5.1	rpl-10	-1.18947	0.00521668	11.8491
W01D2.1	W01D2.1	-1.18983	0.00474275	12.4241
T11G6.8	T11G6.8	-1.19013	0.0370774	9.01407
C32F10.1	obr-4	-1.19149	0.022221	9.5197
K01D12.6	K01D12.6	-1.19313	0.0427412	8.42515
F49E8.3	pam-1	-1.19315	0.00873688	10.5311
Y54H5A.2	Y54H5A.2	-1.19365	0.0344131	8.23618
ZC434.2	rps-7	-1.19389	0.0087569	12.7665
B0513.3	rpl-29	-1.19464	0.00625407	12.2182
W06H3.2	pus-1	-1.19563	0.00790546	9.34831
C17E4.5	pabp-2	-1.19604	0.0211792	10.1496
C47E8.4	C47E8.4	-1.19623	0.0339727	9.47301
C27B7.2	C27B7.2	-1.19691	0.0280445	8.71555
K01A6.2	magi-1	-1.19693	0.0393241	7.83668
Y87G2A.10	vps-28	-1.201	0.0172357	10.1452
C50F4.14	C50F4.14	-1.20149	0.0196183	9.88784
Y48B6A.14	hmg-1.1	-1.20232	0.0421983	9.85874
C27A2.3	ify-1	-1.20366	0.00557999	9.27319
F17E9.12	his-31	-1.20438	0.0459306	9.00344
C06G3.2	klp-18	-1.20465	0.0431307	7.79871
K08F9.4	K08F9.4	-1.20498	0.0263094	9.44502
VW02B12L.3	ebp-2	-1.20559	0.0188535	9.05084
T12G3.5	T12G3.5	-1.20684	0.0334124	8.83617
C47B2.4	pbs-2	-1.20704	0.00749519	10.1031
F11G11.7	dnj-9	-1.2078	0.0202318	9.00738
M01E5.5	top-1	-1.20817	0.0345603	9.06257
C33H5.7	swd-2.2	-1.20899	0.0479512	8.89356
F45E4.9	hmg-5	-1.20942	0.0239255	8.80463
T26A5.9	dlc-1	-1.21116	0.0174599	9.30964
W02D3.4	W02D3.4	-1.21298	0.00910546	9.62565
C18A3.1	C18A3.1	-1.21463	0.0272382	8.50238
F55A11.8	F55A11.8	-1.21602	0.0320343	8.09858
T20B12.1	T20B12.1	-1.21633	0.0215589	8.12946
Y73F8A.27	Y73F8A.27	-1.21674	0.0381901	10.572
T17E9.2	nmt-1	-1.21856	0.00483784	8.51604
Y106G6H.14	Y106G6H.14	-1.21969	0.0204096	8.30026
K08E3.3	toca-2	-1.22093	0.00931957	8.91958
F56B3.11	F56B3.11	-1.22116	0.0212699	9.76785
R12E2.13	R12E2.13	-1.22189	0.00826147	9.30699
W03F9.10	W03F9.10	-1.22269	0.025281	8.39881
K07H8.10	K07H8.10	-1.22288	0.0105538	8.72036
H06I04.4	ubl-1	-1.22365	0.0368745	14.0882
Y45F10C.2	Y45F10C.2	-1.22368	0.0158209	10.8103
R06F6.5	npp-19	-1.22388	0.0403296	8.82256
ZK418.4	lin-37	-1.22403	0.00824994	9.51283
T05F1.4	T05F1.4	-1.22524	0.0458891	8.87916
R74.2	R74.2	-1.22758	0.0148347	7.00835
C42C1.15	erl-1	-1.2289	0.0281564	8.66802
Y73B6BL.9	hil-2	-1.2293	0.0266983	10.5808
C32F10.5	hmg-3	-1.23037	0.0319677	9.63518
C50E3.13	C50E3.13	-1.2312	0.0178735	7.95542
Y55D9A.1	efa-6	-1.23148	0.0317266	9.11077
Y39G10AR.2	zwl-1	-1.2323	0.0416755	8.62457
ZK177.5	cyp-44A1	-1.23249	0.0320481	8.43188
F43G9.13	F43G9.13	-1.23447	0.00999743	8.72394
C05D11.11	mel-32	-1.23462	0.0056036	11.5896
F41E6.13	atg-18	-1.23481	0.0228683	10.2124
T05H4.14	gad-1	-1.23566	0.01676	8.89354
C07H6.8	cux-7	-1.23707	0.0120962	8.09854
T27F2.1	skp-1	-1.23843	0.00606602	9.45982
T05H10.2	apn-1	-1.24006	0.01992	8.89366
B0547.1	csn-5	-1.24082	0.0192763	9.15496
F56E10.4	rps-27	-1.24133	0.00385612	12.5135
F15B10.2	drh-1	-1.24146	0.0398587	8.72648
F30A10.6	sac-1	-1.24165	0.0423922	8.80972
F33E11.6	F33E11.6	-1.2421	0.0399962	7.69232
C01G10.11	unc-76	-1.24299	0.0270438	9.82802
Y56A3A.13	nft-1	-1.24414	0.0039077	9.66157
F22D6.8	F22D6.8	-1.24511	0.0159858	7.34586
T13B5.8	sut-1	-1.24588	0.040764	8.5773
C30C11.4	C30C11.4	-1.24673	0.0299677	8.5167
M142.8	M142.8	-1.24698	0.0221108	8.71215
F55B12.4	F55B12.4	-1.24721	0.0203615	9.00839
F36H2.2	F36H2.2	-1.24757	0.0119488	9.6278
T27F7.1	T27F7.1	-1.24819	0.0179946	10.5497
C45H4.14	C45H4.14	-1.24837	0.0363573	7.68092
E02H1.6	E02H1.6	-1.24877	0.0219936	8.58848
K08E3.7	pdr-1	-1.24966	0.0134041	9.21159
Y41E3.10	eef-1B.2	-1.24975	0.0338893	13.3748
B0024.10	B0024.10	-1.24984	0.0395916	8.89515
C47D12.2	C47D12.2	-1.24991	0.0293211	8.80012
F59A2.5	F59A2.5	-1.25091	0.0419677	7.98059
C27F2.4	C27F2.4	-1.25172	0.0108887	9.12688
K04D7.1	rack-1	-1.25288	0.0324877	13.8594
D1007.6	rps-10	-1.25339	0.0178921	9.14406
T07A9.8	T07A9.8	-1.25636	0.0499143	8.42163
D2045.2	D2045.2	-1.25751	0.00840302	10.139
F35G2.2	F35G2.2	-1.2583	0.0143809	8.77165
F18A1.5	rpa-1	-1.25899	0.0243256	8.92407
Y97E10AL.3	Y97E10AL.3	-1.25906	0.0272615	8.8014
ZK177.4	ZK177.4	-1.25941	0.0287747	9.06743
H04D03.1	H04D03.1	-1.26005	0.03572	7.9795
E04A4.4	hoe-1	-1.26037	0.0330751	8.81825
F49C12.9	F49C12.9	-1.26039	0.0104189	9.6413
Y47D7A.14	Y47D7A.14	-1.26059	0.0465593	7.47909
T03F1.7	T03F1.7	-1.26109	0.0157275	8.70631
Y49F6B.4	smu-2	-1.26185	0.0213845	7.97577
D2005.3	D2005.3	-1.26325	0.0113624	8.90034
T03F1.8	T03F1.8	-1.26412	0.0242381	8.7762
F53F4.10	F53F4.10	-1.26485	0.0197974	12.0057
C11D2.4	C11D2.4	-1.26506	0.0379786	9.58866
F23F1.8	rpt-4	-1.26515	0.0082885	10.9015
F13G3.10	F13G3.10	-1.26572	0.0185118	10.3723
Y106G6E.5	ced-12	-1.26577	0.036532	9.46581
M05D6.2	M05D6.2	-1.26693	0.0335019	9.27453
F18A1.6	F18A1.6	-1.26714	0.0172199	8.36645
C06A8.2	C06A8.2	-1.26852	0.0213173	9.81819
Y113G7A.11	ssu-1	-1.26997	0.0105305	7.15029
C01C7.1	ark-1	-1.27001	0.030385	8.15176
T21C12.1	unc-49	-1.27052	0.0382957	7.41068
Y24D9A.4	rpl-7A	-1.27063	0.0188126	13.7985
C08G5.7	C08G5.7	-1.27145	0.0454375	6.97383
Y39A3CL.4	Y39A3CL.4	-1.27265	0.0309547	9.04224
ZK1248.10	tbc-2	-1.27314	0.0303894	9.09366
C27F2.7	C27F2.7	-1.27334	0.0317245	7.59064
Y71G12B.32	Y71G12B.32	-1.27351	0.0372804	7.04608
T24B8.1	rpl-32	-1.2736	0.00705933	12.3293
K04G7.1	K04G7.1	-1.27425	0.0491249	8.73174
Y71D11A.2	smr-1	-1.27533	0.0131464	10.1093
Y73B6BL.30	Y73B6BL.30	-1.27577	0.0280601	8.68779
R10E4.5	nth-1	-1.27681	0.0178109	8.22783
R02F2.7	R02F2.7	-1.27683	0.0337538	9.06251
C46A5.6	C46A5.6	-1.27688	0.044515	8.73941
Y87G2A.9	ubc-14	-1.27731	0.028548	10.0103
R10E11.8	vha-1	-1.27741	0.0413808	11.0097
B0261.4	B0261.4	-1.27774	0.0230988	8.8942
F10E7.6	F10E7.6	-1.27926	0.0156977	8.44376
Y42H9B.3	Y42H9B.3	-1.27944	0.0246314	9.72923
ZK1128.1	ZK1128.1	-1.28019	0.0367897	8.54772
Y66D12A.22	tin-10	-1.28211	0.0290238	9.16709
C01G6.8	cam-1	-1.28249	0.0208233	9.22338
T10F2.2	T10F2.2	-1.28282	0.0260895	8.56819
ZC168.3	ZC168.3	-1.28384	0.0468775	9.5788
Y56A3A.17	npp-16	-1.28493	0.0157585	9.25834
F44B9.8	F44B9.8	-1.2851	0.0455086	8.74534
Y53C10A.6	Y53C10A.6	-1.28584	0.0202041	9.35252
C30A5.3	C30A5.3	-1.28949	0.0286318	9.13596
R12E2.12	R12E2.12	-1.29006	0.00652884	9.14151
C33H5.8	C33H5.8	-1.29027	0.0243524	8.83349
W02F12.1	W02F12.1	-1.2911	0.0277254	7.74791
Y39H10A.3	mtm-9	-1.29135	0.0377331	9.22442
T01B11.3	syx-4	-1.29306	0.014672	8.80202
F58A4.8	tbg-1	-1.29366	0.0213538	9.41942
T11G6.1	hars-1	-1.29378	0.00466302	9.94948
F35G12.12	F35G12.12	-1.29379	0.0295449	9.69579
T09B4.10	chn-1	-1.29386	0.0361311	9.57373
R08D7.2	R08D7.2	-1.29426	0.0161353	9.90032
C14B1.5	dph-1	-1.29504	0.0121314	8.94962
ZK328.2	eftu-2	-1.29571	0.0275895	9.7498
T27E9.4	kel-3	-1.29582	0.00641399	9.49466
Y57A10A.7	Y57A10A.7	-1.29624	0.0378196	7.45525
F41H10.6	hdac-6	-1.29654	0.0431791	8.54318
C01G8.9	let-526	-1.29674	0.016257	8.82301
Y73E7A.1	Y73E7A.1	-1.29736	0.00961992	9.36741
T05C12.7	cct-1	-1.29803	0.0242024	11.0143
F23F1.1	nfyc-1	-1.29931	0.0200433	9.02969
B0511.7	B0511.7	-1.29931	0.0376871	9.50773
F15D3.7	F15D3.7	-1.29978	0.020285	9.44317
C39E9.14	dli-1	-1.3012	0.0111675	10.0461
F49E11.1	mbk-2	-1.30179	0.013206	9.75583
C05D2.10	C05D2.10	-1.30196	0.0225191	9.55719
Y47H9C.14	Y47H9C.14	-1.30233	0.0174399	11.5373
Y62E10A.12	lsm-3	-1.30256	0.049064	8.82374
C17G10.9	C17G10.9	-1.30261	0.0398912	8.70154
T21E12.4	dhc-1	-1.30301	0.0208982	9.4834
Y51H7C.6	cogc-4	-1.30457	0.0204467	9.11732
K08E7.3	let-99	-1.30509	0.0163749	8.45957
C08B11.6	C08B11.6	-1.30544	0.0154198	9.15023
B0412.4	rps-29	-1.30595	0.00941265	12.7793
Y49F6B.9	Y49F6B.9	-1.30662	0.0152622	8.8059
ZC410.2	mppb-1	-1.30663	0.00879386	9.77041
K07A1.9	K07A1.9	-1.30786	0.0221495	9.604
T10F2.1	gars-1	-1.3087	0.0289988	9.76741
C49H3.8	arp-11	-1.30874	0.00875073	8.60931
Y47D3A.28	Y47D3A.28	-1.30896	0.0138792	8.21425
B0495.8	B0495.8	-1.30901	0.0255172	9.32659
K07C5.4	K07C5.4	-1.31019	0.0174042	9.4054
F28C1.1	F28C1.1	-1.31042	0.0440461	8.09366
C28C12.10	tag-77	-1.31476	0.0366171	8.74177
W06A7.3	ret-1	-1.31491	0.0262522	8.44567
K07A12.4	K07A12.4	-1.31559	0.0311191	8.49251
Y27F2A.3	sri-40	-1.31603	0.0101073	7.606
Y38F2AR.9	Y38F2AR.9	-1.31641	0.00522018	11.6182
ZK1248.14	fzo-1	-1.3169	0.0324908	9.44732
ZC513.4	vars-1	-1.3174	0.0144914	8.03771
Y56A3A.29	ung-1	-1.31792	0.0168368	8.51151
T26G10.1	T26G10.1	-1.31874	0.0284388	8.68778
C32E8.5	C32E8.5	-1.31888	0.0482766	9.1565
T27F6.5	pars-2	-1.32089	0.0217001	8.18732
Y73B6BL.3	exos-2	-1.32134	0.0369568	8.46176
T22C1.4	T22C1.4	-1.3216	0.0364759	8.77468
K06H7.4	grp-1	-1.32312	0.0270238	8.1423
R119.3	R119.3	-1.32367	0.00663434	8.94392
VF36H2L.1	aph-1	-1.32407	0.0238097	8.79292
F32D1.5	F32D1.5	-1.32524	0.007805	11.8458
C18G1.4	pgl-3	-1.32524	0.0426647	8.9295
T05A6.1	cki-1	-1.32525	0.0301048	8.22887
F46F11.6	F46F11.6	-1.32535	0.0344475	8.86319
T07A9.1	pqbp-1.2	-1.32583	0.0340987	10.1458
F53A2.8	mtm-6	-1.32593	0.00647011	8.70647
ZK1127.5	ZK1127.5	-1.3262	0.0361156	8.73308
Y75B8A.22	tim-1	-1.32693	0.0413516	8.66003
C05C8.6	C05C8.6	-1.32708	0.0179565	9.10672
M03C11.2	M03C11.2	-1.32778	0.0192648	8.12087
C27F2.5	vps-22	-1.32811	0.00952896	9.61441
F56H1.7	F56H1.7	-1.32841	0.010342	10.0783
C27D11.1	egl-45	-1.32864	0.018364	10.7148
Y73B6BL.18	smg-3	-1.32875	0.0137722	8.10414
Y39E4A.3	Y39E4A.3	-1.32935	0.0116684	10.2943
Y66D12A.17	such-1	-1.32976	0.0258339	9.32686
K08D10.3	rnp-3	-1.32999	0.0379365	9.00601
C41H7.3	C41H7.3	-1.33151	0.0267618	8.68535
B0361.3	B0361.3	-1.33157	0.0261024	9.84643
C41C4.8	cdc-48.2	-1.33208	0.00602226	11.6097
F11A10.2	repo-1	-1.33218	0.00451231	9.60225
F38E1.9	F38E1.9	-1.3324	0.00704258	9.50203
ZK1010.1	ubq-2	-1.33307	0.0149501	10.6674
W02B12.9	W02B12.9	-1.33348	0.0204868	8.2447
C25D7.8	otub-1	-1.33364	0.00613877	9.77482
F56A3.1	fncm-1	-1.33377	0.0238836	8.53707
F25H8.2	F25H8.2	-1.33421	0.0034446	10.4203
F54F2.9	F54F2.9	-1.33443	0.0112287	9.23369
F59A2.1	npp-9	-1.33455	0.0142346	9.87415
C17G10.1	C17G10.1	-1.33479	0.0334293	9.53601
C35D10.1	C35D10.1	-1.33596	0.0300305	9.76198
F58B3.6	F58B3.6	-1.33665	0.0217242	8.58971
C04D8.1	pac-1	-1.33673	0.0185536	8.61775
Y43F8C.14	ani-3	-1.33785	0.0184231	8.21196
K07E8.4	K07E8.4	-1.33816	0.0402251	6.92273
F10D11.1	sod-2	-1.33913	0.00311329	9.84317
B0035.6	B0035.6	-1.34081	0.0361458	8.01892
C13B9.3	C13B9.3	-1.34123	0.00276663	9.28816
K04G2.1	iftb-1	-1.34214	0.00871238	10.89
C26E6.6	C26E6.6	-1.34231	0.0409301	8.73513
T01D3.5	T01D3.5	-1.34299	0.00524628	10.7734
C28A5.1	C28A5.1	-1.34319	0.0227907	8.37494
F43G6.9	patr-1	-1.34335	0.0181599	9.8836
F58H1.5	F58H1.5	-1.34369	0.0151597	7.53485
D2096.4	sqv-1	-1.34374	0.00745857	9.10897
C30H6.9	C30H6.9	-1.34475	0.0357956	9.05514
C25A1.12	C25A1.12	-1.34521	0.00864533	8.72829
T22D1.10	ruvb-2	-1.34545	0.0358673	8.99259
F17B5.7	F17B5.7	-1.34559	0.0166673	7.02382
T24D1.5	T24D1.5	-1.34614	0.0259945	8.85911
Y50D7A.10	Y50D7A.10	-1.34648	0.0276607	8.45064
K02B12.5	K02B12.5	-1.34652	0.0138886	9.20896
M110.5	dab-1	-1.34842	0.00370996	9.62946
B0041.5	B0041.5	-1.34972	0.0282869	9.35728
C26B2.6	elpc-4	-1.35017	0.0354714	9.49327
F32E10.6	F32E10.6	-1.35073	0.00733422	9.20528
F29B9.4	psr-1	-1.3531	0.00610056	9.66084
F25B5.4	ubq-1	-1.3532	0.0286252	12.8137
Y39A1A.14	Y39A1A.14	-1.35378	0.0414935	9.18916
C47D12.8	C47D12.8	-1.35425	0.0275988	8.88218
Y110A7A.15	Y110A7A.15	-1.35463	0.0334309	8.78697
Y50D4A.2	Y50D4A.2	-1.35488	0.0442122	9.7655
D1022.7	aka-1	-1.35587	0.0268093	9.44416
C39E9.13	rfc-3	-1.35684	0.0174552	10.0208
C02F5.9	pbs-6	-1.35695	0.00980698	9.86679
F01G4.1	psa-4	-1.35736	0.0109945	9.54022
D2096.7	D2096.7	-1.35737	0.0204115	7.98837
F42C5.8	rps-8	-1.35854	0.0456094	14.5195
D1046.3	D1046.3	-1.35893	0.0154607	7.91912
F54F2.7	F54F2.7	-1.35966	0.037045	8.0702
C36B1.7	dhfr-1	-1.3607	0.0270106	9.31538
ZC250.1	cyn-17	-1.3609	0.0163642	7.04051
K07D4.3	rpn-11	-1.36097	0.0191497	9.65818
K02F3.11	rnp-5	-1.36206	0.0208286	9.33097
T05E11.5	imp-2	-1.36268	0.00719429	10.4154
F36A2.6	rps-15	-1.36313	0.027505	13.2561
F02H6.3	F02H6.3	-1.36341	0.00952244	7.82697
Y110A7A.17	mat-1	-1.36384	0.0156588	10.1703
F52D2.4	gei-12	-1.36404	0.0379576	8.25613
Y55F3AM.5	Y55F3AM.5	-1.36485	0.0395247	7.51096
F58A4.2	F58A4.2	-1.36519	0.0101682	8.96413
F44E2.6	F44E2.6	-1.36554	0.0126682	9.07187
Y71F9B.3	yop-1	-1.36676	0.0232026	8.20967
C34E10.1	gop-3	-1.36697	0.00706927	9.1987
M28.5	M28.5	-1.36733	0.011468	10.4244
C01F6.8	icl-1	-1.36736	0.0459397	8.42124
R155.4	R155.4	-1.3674	0.00905006	7.0458
F25B5.7	psf-1	-1.36747	0.0105736	9.77909
B0432.10	B0432.10	-1.36762	0.034447	9.12118
F40F8.9	lsm-1	-1.3678	0.0264374	9.195
EEED8.5	mog-5	-1.36804	0.0291042	8.97319
ZK546.2	ZK546.2	-1.36814	0.0254287	9.31109
DY3.7	sup-17	-1.37068	0.00520218	10.4956
Y48G8AL.7	Y48G8AL.7	-1.37104	0.0422938	8.3983
ZC84.3	cls-3	-1.37136	0.0207847	8.03408
F53B7.3	F53B7.3	-1.37141	0.0129913	8.83421
Y46H3A.7	Y46H3A.7	-1.3717	0.032955	9.95455
Y34D9A.4	spd-1	-1.3732	0.0140408	8.1567
T22D1.5	T22D1.5	-1.37384	0.0276358	10.0189
F32B6.2	F32B6.2	-1.37387	0.0322393	9.64427
Y54E10A.14	rom-5	-1.37398	0.0203379	8.56718
F55G1.6	F55G1.6	-1.37437	0.0322115	9.25376
M01E11.2	M01E11.2	-1.37499	0.021471	8.76355
T07G12.12	him-8	-1.37527	0.00664173	9.01238
T12D8.2	drr-2	-1.3755	0.0138971	9.58132
T13F2.8	cav-1	-1.37618	0.0327	8.26246
C44E4.5	C44E4.5	-1.37655	0.00601817	9.59732
C05D2.5	xnd-1	-1.37824	0.00809278	8.27729
T28D6.6	T28D6.6	-1.37836	0.0321582	9.45427
C41G11.1	C41G11.1	-1.3789	0.00426926	9.21794
Y39A1A.21	Y39A1A.21	-1.37959	0.0194604	9.10178
K08F11.3	cif-1	-1.38122	0.0138779	8.85015
F56D2.2	F56D2.2	-1.38134	0.0178636	8.75666
T28A8.7	mlh-1	-1.38157	0.0351448	9.72784
Y110A7A.13	chp-1	-1.38208	0.027142	9.05482
Y41D4B.19	npp-8	-1.38295	0.00814049	9.30982
Y37D8A.18	Y37D8A.18	-1.38401	0.0414126	8.42293
C05D11.7	C05D11.7	-1.38526	0.0111482	9.98282
ZK524.4	ZK524.4	-1.38618	0.00707812	8.56411
R53.6	R53.6	-1.3863	0.0073952	9.13652
Y40B10A.8	nhr-86	-1.3866	0.00939571	8.85967
B0336.6	abi-1	-1.38694	0.00732839	9.7403
R107.4	ikke-1	-1.38814	0.0343607	8.64571
C18E3.9	C18E3.9	-1.38886	0.0234109	9.23847
F12F6.7	F12F6.7	-1.38903	0.0120799	9.32554
ZC513.6	oma-2	-1.39011	0.0451093	9.12133
T18H9.7	tag-232	-1.39021	0.0316807	7.92997
T24H10.3	dnj-23	-1.39027	0.0259314	9.5189
F45G2.3	exo-1	-1.39043	0.0324768	8.45887
T07F8.3	gld-3	-1.39064	0.0170378	8.35314
T07F10.3	T07F10.3	-1.39084	0.0314105	8.28816
Y111B2A.18	rsp-3	-1.39131	0.0117559	9.55648
T25D3.2	T25D3.2	-1.39143	0.0240699	9.1189
T09A5.9	T09A5.9	-1.39309	0.00765572	9.61043
Y71G12B.24	mppa-1	-1.3937	0.00211407	8.73473
F32H2.4	thoc-3	-1.39433	0.0270652	9.08015
Y62F5A.1	mdt-8	-1.39484	0.0337669	8.66754
W07B8.5	cpr-5	-1.39491	0.0134886	10.9219
Y14H12B.1	Y14H12B.1	-1.39735	0.0297577	9.51326
B0035.15	B0035.15	-1.39895	0.0334988	8.79685
Y48G8AL.8	rpl-17	-1.39911	0.0389903	13.8881
R11A8.2	R11A8.2	-1.40044	0.021656	9.62599
Y38A10A.6	Y38A10A.6	-1.40051	0.0457048	8.86103
D1022.1	ubc-6	-1.40052	0.0229175	8.70039
F33D4.5	F33D4.5	-1.40178	0.0198326	9.88189
F26F4.9	F26F4.9	-1.40225	0.0151657	8.39178
E02H1.1	E02H1.1	-1.40476	0.00588422	9.56066
C25G4.5	dpy-26	-1.4058	0.0357392	8.57722
Y43F4B.9	Y43F4B.9	-1.4058	0.0115518	8.79546
C02F5.1	knl-1	-1.4062	0.0351003	8.17836
ZK1098.5	ZK1098.5	-1.40624	0.0252348	9.32314
T01H8.1	rskn-1	-1.40641	0.0159456	8.68094
B0035.10	his-45	-1.40642	0.0368542	9.97102
T12D8.8	hip-1	-1.40806	0.0476332	11.3018
H28O16.1	H28O16.1	-1.40899	0.0112113	12.0129
C23H3.5	C23H3.5	-1.40907	0.0255691	8.3237
T01G9.4	npp-2	-1.41002	0.0183327	9.914
R10H10.1	lpd-8	-1.412	0.0122513	8.86112
Y57G11C.13	arl-8	-1.41215	0.0066481	10.3486
C37A2.8	C37A2.8	-1.41262	0.00481122	9.70361
ZK637.2	ZK637.2	-1.41265	0.00740623	9.2133
ZC155.4	ZC155.4	-1.41286	0.00626136	10.6849
C32D5.10	C32D5.10	-1.41387	0.0275397	8.45225
Y39B6A.1	Y39B6A.1	-1.41507	0.016796	11.3898
F52B5.5	cep-1	-1.41792	0.0183716	8.57533
F10G8.6	F10G8.6	-1.41856	0.0160823	9.91821
ZC262.2	ZC262.2	-1.41908	0.0414791	8.86161
F09G2.8	F09G2.8	-1.41984	0.0276168	10.0111
W09D10.3	W09D10.3	-1.42011	0.0187588	8.95312
R151.7	R151.7	-1.42035	0.0313832	9.19966
R12E2.1	R12E2.1	-1.42052	0.0292273	10.2215
R07E5.7	R07E5.7	-1.42094	0.0174991	9.76226
F22D6.3	nars-1	-1.42241	0.0397044	9.07461
C36E8.5	tbb-2	-1.42272	0.00386976	12.5718
ZC410.7	lpl-1	-1.42302	0.00422362	9.1095
R144.2	pcf-11	-1.42344	0.0174147	7.31386
Y48C3A.7	mac-1	-1.42348	0.039008	8.13176
F53F10.5	npp-11	-1.42479	0.00781264	8.87156
ZK632.12	ZK632.12	-1.42487	0.0217942	9.61225
B0464.7	baf-1	-1.4249	0.0128126	10.0431
T20D3.7	vps-26	-1.42502	0.00223137	8.41272
ZK256.1	pmr-1	-1.42529	0.00524934	9.07206
F35H10.6	F35H10.6	-1.42599	0.0120396	9.01655
F09E5.1	pkc-3	-1.4267	0.0172471	8.95901
T10H9.3	syx-18	-1.42676	0.0150413	9.12381
F52C6.11	bath-2	-1.4268	0.040423	8.6802
T21E3.1	egg-4	-1.42742	0.0116329	10.623
Y41D4A.6	Y41D4A.6	-1.42821	0.0206681	9.25129
C06A5.8	C06A5.8	-1.42898	0.0319727	9.30684
C16C8.14	C16C8.14	-1.42929	0.0112987	8.6865
C32E8.8	ptr-2	-1.42947	0.0208824	11.015
Y17G9B.3	cyp-31A3	-1.4296	0.00987549	9.0497
M116.2	M116.2	-1.43001	0.0262998	10.075
ZK353.7	cutc-1	-1.43015	0.024186	9.36489
F25H2.9	pas-5	-1.43049	0.00448783	10.8968
T06D4.1	T06D4.1	-1.43175	0.0275486	8.66898
F23C8.5	F23C8.5	-1.43475	0.0374284	11.3776
C36B1.5	prp-4	-1.43502	0.0164549	8.54051
K08F4.3	K08F4.3	-1.43518	0.0117882	9.26472
K08F9.2	aipl-1	-1.43538	0.028623	9.20569
F25B4.7	F25B4.7	-1.43672	0.013944	9.26268
W08E12.7	W08E12.7	-1.4392	0.00411861	10.2199
ZK686.4	ZK686.4	-1.43988	0.0022696	10.9385
T04A8.6	T04A8.6	-1.44028	0.0118485	9.52911
ZK1098.1	ZK1098.1	-1.44145	0.00531922	9.17552
R166.2	R166.2	-1.44213	0.0148786	9.29813
Y57E12AL.2	Y57E12AL.2	-1.44293	0.0291546	7.03365
F26E4.10	drsh-1	-1.44304	0.0301443	9.04019
Y37E11AL.3	Y37E11AL.3	-1.4432	0.0497675	8.30636
K08F11.4	yars-1	-1.4432	0.0105023	9.46425
C43E11.8	exoc-7	-1.44322	0.0126927	9.43757
T13H2.4	pqn-65	-1.44336	0.0489342	8.90169
F20C5.3	F20C5.3	-1.44349	0.0227786	7.31419
Y110A7A.14	pas-3	-1.44417	0.00579539	10.3805
D1007.10	D1007.10	-1.44441	0.00524552	8.72209
T27A3.6	T27A3.6	-1.44447	0.0131786	8.40455
Y62E10A.2	Y62E10A.2	-1.44483	0.022619	10.4193
K12D12.2	npp-3	-1.44589	0.0345693	9.03527
M02E1.3	M02E1.3	-1.44627	0.0465514	7.95243
Y65B4BR.8	Y65B4BR.8	-1.44691	0.0224962	8.5683
C50E3.5	C50E3.5	-1.4473	0.048167	8.46196
B0286.4	ntl-2	-1.44778	0.0452195	8.35946
ZK1098.4	ZK1098.4	-1.44842	0.0259339	8.80204
ZK863.6	dpy-30	-1.44872	0.00196924	9.36573
T23B3.1	T23B3.1	-1.44904	0.0130297	8.91123
Y37H2A.5	fbxa-210	-1.44949	0.0334646	9.35846
F12F6.3	rib-1	-1.44997	0.00734721	9.70957
C16D9.6	C16D9.6	-1.45016	0.0124812	7.27877
C14B1.1	pdi-1	-1.4508	0.0289682	11.2921
ZK1320.9	ZK1320.9	-1.45174	0.0121996	10.4856
R06C7.7	lin-61	-1.45203	0.0398473	9.03623
T23B12.3	T23B12.3	-1.45235	0.0435279	8.22868
C29E4.13	C29E4.13	-1.45261	0.0371295	8.35633
C16A3.8	thoc-2	-1.45266	0.0343877	8.78969
C32D5.5	set-4	-1.45342	0.0334812	9.20169
F41H10.10	htp-1	-1.4548	0.0307389	9.05662
Y54E5A.5	Y54E5A.5	-1.45635	0.022017	9.73378
Y65B4BR.5	Y65B4BR.5	-1.45638	0.00247274	12.9448
T22F3.3	T22F3.3	-1.45691	0.0349784	9.18679
F44E2.10	F44E2.10	-1.45717	0.0203816	9.30996
C25A1.10	dao-5	-1.4574	0.0156289	8.75951
F59G1.7	frh-1	-1.45765	0.00834604	9.21838
Y54E10BR.6	rpb-7	-1.45793	0.0323052	9.19565
Y54G9A.7	Y54G9A.7	-1.45821	0.0189595	8.8784
Y110A7A.4	Y110A7A.4	-1.45962	0.0489918	8.96608
K01C8.3	tdc-1	-1.45965	0.0131451	9.31748
ZK652.1	snr-5	-1.45993	0.00439409	9.56203
F41G3.14	exos-8	-1.46005	0.0231675	8.93291
B0513.2	B0513.2	-1.46024	0.00911677	9.72272
C47B2.3	tba-2	-1.46039	0.0236477	11.3069
T23D8.5	his-67	-1.4604	0.0359058	9.28037
F55A12.2	F55A12.2	-1.46136	0.0462358	8.30517
Y69A2AR.30	mdf-2	-1.462	0.00187349	10.4578
T09A5.5	T09A5.5	-1.46204	0.0188797	9.45512
F10G8.7	ercc-1	-1.46226	0.0362254	8.51108
T09A5.8	T09A5.8	-1.4635	0.00854582	9.52519
C17G10.2	C17G10.2	-1.46388	0.0115293	8.74257
C42C1.12	C42C1.12	-1.4644	0.0120321	8.49175
F35G2.1	F35G2.1	-1.4647	0.0165723	9.09272
ZK546.13	mdt-4	-1.46487	0.0190892	9.57949
C53H9.1	rpl-27	-1.46552	0.0194505	13.3631
T09B4.1	T09B4.1	-1.46556	0.0139232	9.32018
F57C9.4	F57C9.4	-1.46557	0.00779767	9.68376
F13D12.5	F13D12.5	-1.46621	0.0347074	8.68304
F54D5.11	F54D5.11	-1.46642	0.0257203	10.0392
T01D1.2	etr-1	-1.4667	0.0277654	8.42321
R02F2.9	R02F2.9	-1.4667	0.0208434	8.67049
Y110A7A.11	use-1	-1.46696	0.00986461	8.77567
Y59A8A.3	Y59A8A.3	-1.46734	0.0201874	8.87062
C27A2.2	rpl-22	-1.46802	0.0143999	13.3027
Y47G6A.6	pcaf-1	-1.4685	0.0149414	8.67171
C13B4.1	C13B4.1	-1.46879	0.017509	9.53452
H14E04.2	H14E04.2	-1.46923	0.00938948	7.93091
R02F2.4	R02F2.4	-1.46982	0.0176942	9.35442
F35D11.5	F35D11.5	-1.46995	0.00457715	8.72509
C04F5.1	sid-1	-1.47016	0.042971	8.56524
C09E7.7	C09E7.7	-1.47022	0.0163755	8.79493
R07G3.3	npp-21	-1.47023	0.00305816	10.8304
F07A5.1	inx-14	-1.47024	0.0245235	9.52032
T13H5.4	T13H5.4	-1.4711	0.0177018	9.18025
R11H6.2	R11H6.2	-1.47125	0.00712192	10.231
ZK1128.4	ZK1128.4	-1.47253	0.00662335	10.0313
Y54E10A.12	Y54E10A.12	-1.473	0.0324809	8.28573
C50B6.3	C50B6.3	-1.47521	0.0294428	8.20885
Y23H5A.7	cars-1	-1.47591	0.00685056	8.63913
Y48C3A.10	Y48C3A.10	-1.47639	0.0311003	9.40045
C03D6.6	lab-1	-1.47661	0.0383952	8.99824
T08G11.1	T08G11.1	-1.47677	0.0300291	9.43931
C49C3.6	C49C3.6	-1.47684	0.0188003	10.1265
K09B11.2	nol-9	-1.47735	0.040559	8.41657
R05D3.1	R05D3.1	-1.47934	0.0488042	8.56916
F10G7.1	tag-151	-1.47941	0.00713724	8.20025
T12F5.3	glh-4	-1.47944	0.0122085	9.86948
T06E4.1	hcp-2	-1.47986	0.045391	9.26273
Y69A2AR.21	Y69A2AR.21	-1.48007	0.0225658	9.3767
F23B12.7	F23B12.7	-1.4802	0.0293726	9.61305
R04F11.5	R04F11.5	-1.48175	0.01573	9.23441
C26F1.3	C26F1.3	-1.482	0.0366096	9.23173
C07E3.2	pro-2	-1.48242	0.0258837	9.39
Y106G6A.2	Y106G6A.2	-1.48285	0.0174356	8.33555
Y75B8A.16	Y75B8A.16	-1.4843	0.027586	8.661
Y49E10.15	snr-6	-1.4852	0.0135803	9.91189
C41G6.2	srw-12	-1.48569	0.0143159	7.54362
Y54F10AM.4	ceh-44	-1.48666	0.00365851	9.15975
F59E12.4	npl-4.1	-1.48704	0.0309805	11.082
F36F12.8	ztf-28	-1.48792	0.0304227	8.2666
ZK370.7	ugtp-1	-1.48814	0.00400855	9.20272
C27A2.1	smc-5	-1.49041	0.0312025	9.11625
ZK328.5	npp-10	-1.49057	0.0144545	9.09692
F08F3.2	acl-6	-1.49309	0.0091493	9.46972
F54E7.9	F54E7.9	-1.49315	0.0201475	8.4936
T23B12.7	dnj-22	-1.49317	0.0188762	9.70688
Y39G10AR.13	icp-1	-1.49321	0.0102872	8.63625
Y48A6B.3	Y48A6B.3	-1.49329	0.00218153	11.4242
H29C22.1	H29C22.1	-1.49379	0.0133747	8.78099
C16C2.4	C16C2.4	-1.49477	0.0338113	9.29848
F56C9.6	F56C9.6	-1.496	0.0184651	9.23149
Y110A7A.1	hcp-6	-1.49611	0.010019	8.08664
F32D8.14	F32D8.14	-1.49628	0.0194765	10.6944
Y55F3AM.13	Y55F3AM.13	-1.4966	0.0220788	10.3687
F21D5.8	F21D5.8	-1.49684	0.0221334	8.70316
K04G7.3	ogt-1	-1.49776	0.0419854	7.60109
F56F3.5	rps-1	-1.49785	0.0145439	12.3979
T05F1.6	hsr-9	-1.49806	0.0403886	7.73938
C14C10.5	C14C10.5	-1.49825	0.021689	7.64669
F44B9.6	lin-36	-1.5014	0.0136277	8.3763
T16H12.11	T16H12.11	-1.5018	0.0296399	8.63298
F26F4.10	rars-1	-1.50209	0.00481625	9.33541
T21D12.3	pqbp-1.1	-1.50223	0.0320416	8.75627
C56A3.5	C56A3.5	-1.50253	0.0180372	8.72973
F33H1.3	F33H1.3	-1.50306	0.0042292	9.78831
C13F10.7	C13F10.7	-1.50321	0.013116	9.00455
Y69A2AR.28	Y69A2AR.28	-1.50326	0.00267367	9.52695
T08D2.5	T08D2.5	-1.50334	0.0421018	7.94504
K01G5.5	K01G5.5	-1.50393	0.00204486	10.3699
F09E5.17	bmy-1	-1.50405	0.00418477	10.1884
C41H7.6	C41H7.6	-1.50472	0.013353	9.85101
M88.5	M88.5	-1.50476	0.00569405	9.76141
ZK121.1	glrx-21	-1.50487	0.0169689	8.7832
B0336.7	B0336.7	-1.50514	0.0132152	8.913
T04A8.15	him-18	-1.50521	0.0196524	8.64272
T22C1.6	T22C1.6	-1.50583	0.0444536	8.74335
F29D10.4	hum-1	-1.50628	0.00511228	9.08019
Y43C5A.6	rad-51	-1.50679	0.0169104	8.67147
C01B7.6	rpm-1	-1.50873	0.0476704	7.66115
K05C4.6	hmp-2	-1.50879	0.021714	9.04943
F26D10.3	hsp-1	-1.50881	0.00158902	12.4546
F42A9.8	F42A9.8	-1.50936	0.018407	8.83718
K08D10.4	rnp-2	-1.50947	0.00172049	9.939
T04A8.9	dnj-18	-1.5107	0.0130727	9.35034
Y41D4B.13	ced-2	-1.51159	0.0327587	9.09993
K05C4.7	K05C4.7	-1.51251	0.0100828	9.6534
B0035.12	B0035.12	-1.51303	0.0490536	8.4745
C26E6.7	eri-9	-1.51329	0.0256572	9.41333
K08E3.4	K08E3.4	-1.51332	0.00466467	9.28844
Y71F9B.10	sop-3	-1.51365	0.0403937	9.22465
D1007.16	eaf-1	-1.51431	0.023923	8.97275
K03B4.3	taf-10	-1.51465	0.0164953	8.53788
R06C7.2	R06C7.2	-1.51562	0.00173837	8.02894
F30F8.8	taf-5	-1.51567	0.00799402	9.88683
Y52D3.1	strd-1	-1.51615	0.00623041	8.97571
F52C12.2	F52C12.2	-1.51674	0.0399391	8.48044
F18A1.8	F18A1.8	-1.51714	0.00508217	9.39959
Y37E3.1	Y37E3.1	-1.51716	0.0305704	8.62103
C27H6.8	C27H6.8	-1.51718	0.0449389	9.60466
K07A12.3	asg-1	-1.51888	0.00324021	11.093
Y40B1B.7	Y40B1B.7	-1.52034	0.0176655	9.98831
C05D2.4	bas-1	-1.52038	0.0275074	7.99858
M18.7	aly-3	-1.52117	0.00804294	10.9544
Y18D10A.19	fkb-2	-1.52122	0.00840486	11.0271
C17E7.4	C17E7.4	-1.52164	0.0189314	8.49548
T05H4.6	T05H4.6a	-1.5222	0.00155224	10.5524
Y65B4BL.2	deps-1	-1.52305	0.0330262	8.28167
C17E4.3	C17E4.3	-1.52351	0.0226131	9.32463
F55H2.6	clu-1	-1.52423	0.00228344	9.73419
K08D10.12	K08D10.12	-1.52467	0.0325936	8.07958
T14G10.8	T14G10.8	-1.52487	0.0478053	8.0305
C54C6.1	rpl-37	-1.52584	0.0054838	12.4379
F43E2.8	hsp-4	-1.52966	0.0157122	9.29945
F40F12.9	F40F12.9	-1.52967	0.0477599	6.94589
Y48E1B.12	csc-1	-1.52968	0.012169	8.19862
F37A4.9	bath-41	-1.52975	0.00921819	9.55969
F36H1.4	lin-3	-1.53086	0.0310752	7.35559
D1054.15	tag-135	-1.53088	0.00503749	9.70472
F42H10.7	ess-2	-1.53095	0.00528595	9.55787
T20D3.5	T20D3.5	-1.53109	0.00603499	8.99563
F39B2.11	mtx-1	-1.53299	0.0106887	9.31201
W03F9.5	ttb-1	-1.53336	0.00487994	8.23407
[truncated: 796 more rows]
