# Supplementary material for: A Functional Genomic Screen for Evolutionarily Conserved Genes Required for Lifespan and Immunity in Germline-Deficient C. elegans
Source: PLoS One. 2014 Aug 5;9(8):e101970. doi: 10.1371/journal.pone.0101970 (PMC4122342; doi:10.1371/journal.pone.0101970)
Supplement: Table S3 — Significant overlap between known germline enriched genes and genes down-regulated in our microarray comparison of germline-ablated versus un-ablated C. elegans . (XLSX) [file pone.0101970.s006.xlsx]

## Sheet: Table S3
Table S3. Germline related genes are highly enriched in genes downregulated in germline-ablated C. elegans
cluster	ClusterSize	OverlapWithProfile	Expected	Enrichment	pval	Reference
cgc6390-oogenesis-enriched	1046	449	93	4.83	1.86216e-211	Reinke et al (2004). Development 131
cgc6390-herm_sex-enriched	263	52	23	2.26	2.76249e-08	Reinke et al (2004). Development 131
cgc6390-mixed_oogenesis-somatic	633	95	56	1.7	2.12192e-07	Reinke et al (2004). Development 131
WBPaper00037611:RNP-8-associated	792	250	70	3.57	4.58419e-78	Kim et al (2010). Proc Natl Acad Sci USA, 107
WBPaper00037611:GLD-2-associated	501	141	44	3.2	4.29429e-37	Kim et al (2010). Proc Natl Acad Sci USA, 107
