# Supplementary material for: A Functional Genomic Screen for Evolutionarily Conserved Genes Required for Lifespan and Immunity in Germline-Deficient C. elegans
Source: PLoS One. 2014 Aug 5;9(8):e101970. doi: 10.1371/journal.pone.0101970 (PMC4122342; doi:10.1371/journal.pone.0101970)
Supplement: Table S6 — Gene Ontology (GO) class enrichment analysis in differentially regulated in long-lived animals. (XLSX) [file pone.0101970.s009.xlsx]

## Sheet: Table-S6(A)
Table-S6(A) : Gene Ontology enrichment analysis for ontology "Biological Process"
GO.ID	Term	Annotated	Significant	Expected	p-value
GO:0000003	reproduction	2462	815	521.85	1.3e-30
GO:0040035	hermaphrodite genitalia development	775	287	164.27	4.1e-26
GO:0000910	cytokinesis	133	82	28.19	3.1e-24
GO:0008340	determination of adult lifespan	730	253	154.73	1.7e-18
GO:0006412	translation	239	119	50.66	3.4e-16
GO:0006413	translational initiation	20	10	4.24	0.00403
GO:0040007	growth	2987	898	633.13	1.7e-12
GO:0002009	morphogenesis of an epithelium	347	119	73.55	6.5e-09
GO:0006260	DNA replication	54	34	11.45	7.8e-09
GO:0010171	body morphogenesis	613	187	129.93	1.5e-08
GO:0001703	gastrulation with mouth forming first	62	32	13.14	1.2e-07
GO:0007052	mitotic spindle organization	71	35	15.05	1.3e-07
GO:0040027	negative regulation of vulval developmen...	165	64	34.97	1.6e-07
GO:0006281	DNA repair	77	37	16.32	1.1e-06
GO:0006457	protein folding	73	36	15.47	1.1e-06
GO:0007281	germ cell development	93	40	19.71	1.6e-06
GO:0040011	locomotion	1561	415	330.87	1.8e-06
GO:0045132	meiotic chromosome segregation	113	46	23.95	1.8e-06
GO:0006997	nucleus organization	27	17	5.72	3.1e-06
GO:0035046	pronuclear migration	49	25	10.39	3.7e-06
GO:0040015	negative regulation of multicellular org...	89	37	18.86	1e-05
GO:0007067	mitosis	58	27	12.29	1.4e-05
GO:0006418	tRNA aminoacylation for protein translat...	47	23	9.96	2.2e-05
GO:0015986	ATP synthesis coupled proton transport	36	19	7.63	2.9e-05
GO:0016246	RNA interference	110	41	23.32	7.7e-05
GO:0033365	protein localization to organelle	22	16	4.66	8.9e-05
GO:0040039	inductive cell migration	137	48	29.04	0.00012
GO:0055114	oxidation-reduction process	455	137	96.44	0.00014
GO:0071688	striated muscle myosin thick filament as...	140	48	29.67	0.00022
GO:0015684	ferrous iron transport	13	9	2.76	0.00026
GO:0006886	intracellular protein transport	138	55	29.25	0.00037
GO:0006605	protein targeting	24	15	5.09	0.00045
GO:0009070	serine family amino acid biosynthetic pr...	7	6	1.48	0.00052
GO:0007126	meiosis	253	92	53.63	0.00066
GO:0006310	DNA recombination	28	14	5.93	0.00068
GO:0006396	RNA processing	117	47	24.8	0.00073
GO:0030163	protein catabolic process	107	38	22.68	0.00102
GO:0006534	cysteine metabolic process	6	5	1.27	0.00211
GO:0006626	protein targeting to mitochondrion	6	5	1.27	0.00211
GO:0032940	secretion by cell	87	30	18.44	0.00279
GO:0006096	glycolysis	14	8	2.97	0.00351
GO:0051258	protein polymerization	29	13	6.15	0.00365
GO:0040019	positive regulation of embryonic develop...	20	10	4.24	0.00403
GO:0006413	translational initiation	20	10	4.24	0.00403
GO:0008299	isoprenoid biosynthetic process	9	6	1.91	0.00417
GO:0006397	mRNA processing	24	11	5.09	0.00599
GO:0006563	L-serine metabolic process	7	5	1.48	0.00608
GO:0006098	pentose-phosphate shunt	7	5	1.48	0.00608
GO:0006915	apoptosis	52	19	11.02	0.0079
GO:0017038	protein import	11	9	2.33	0.00831
GO:0007020	microtubule nucleation	10	6	2.12	0.00856
GO:0051188	cofactor biosynthetic process	71	24	15.05	0.00927
GO:0043053	dauer entry	13	7	2.76	0.00971
GO:0006725	cellular aromatic compound metabolic pro...	75	25	15.9	0.00974

## Sheet: Table-S6(B)
Table-S6(B) : Gene Ontology enrichmnet analysis for ontology "Molecular Function"
GO.ID	Term	Annotated	Significant	Expected	p-value
GO:0003735	structural constituent of ribosome	141	73	30.27	1.4e-15
GO:0003723	RNA binding	184	89	39.51	2.5e-11
GO:0000166	nucleotide binding	1266	346	271.83	3.6e-08
GO:0004298	threonine-type endopeptidase activity	14	12	3.01	5.5e-07
GO:0051082	unfolded protein binding	39	22	8.37	1.9e-06
GO:0004812	aminoacyl-tRNA ligase activity	48	23	10.31	4.1e-05
GO:0004129	cytochrome-c oxidase activity	10	8	2.15	0.00013
GO:0015093	ferrous iron transmembrane transporter a...	13	9	2.79	0.00029
GO:0008121	ubiquinol-cytochrome-c reductase activit...	5	5	1.07	0.00045
GO:0019843	rRNA binding	5	5	1.07	0.00045
GO:0008137	NADH dehydrogenase (ubiquinone) activity	12	8	2.58	0.00095
GO:0003743	translation initiation factor activity	21	11	4.51	0.00177
GO:0019201	nucleotide kinase activity	8	6	1.72	0.00182
GO:0000287	magnesium ion binding	43	18	9.23	0.00202
GO:0031072	heat shock protein binding	35	15	7.52	0.00357
GO:0008026	ATP-dependent helicase activity	77	27	16.53	0.00406
GO:0005319	lipid transporter activity	17	9	3.65	0.00426
GO:0016702	oxidoreductase activity, acting on singl...	9	6	1.93	0.00446
GO:0003779	actin binding	36	15	7.73	0.00492
GO:0005524	ATP binding	916	227	196.68	0.00578
GO:0019200	carbohydrate kinase activity	7	5	1.5	0.00645
GO:0008094	DNA-dependent ATPase activity	15	8	3.22	0.00665
GO:0009378	four-way junction helicase activity	18	9	3.86	0.00692
GO:0016616	oxidoreductase activity, acting on the C...	55	20	11.81	0.00798
GO:0015035	protein disulfide oxidoreductase activit...	31	13	6.66	0.0081
GO:0003924	GTPase activity	96	31	20.61	0.00869
GO:0016868	intramolecular transferase activity, pho...	5	4	1.07	0.00878
GO:0016851	magnesium chelatase activity	5	4	1.07	0.00878
GO:0000049	tRNA binding	5	4	1.07	0.00878
GO:0019208	phosphatase regulator activity	5	4	1.07	0.00878
GO:0003899	DNA-directed RNA polymerase activity	28	12	6.01	0.00885
GO:0004185	serine-type carboxypeptidase activity	10	6	2.15	0.00914

## Sheet: Table-S6(C)
Table-S6(C) : Gene Ontology enrichmnet analysis for ontology "Cellular Component"
GO.ID	Term	Annotated	Significant	Expected	p-value
GO:0005840	ribosome	141	74	19.89	1e-23
GO:0005622	intracellular	2209	630	311.65	6.2e-13
GO:0043234	protein complex	353	140	49.8	1.9e-09
GO:0005743	mitochondrial inner membrane	41	24	5.78	9.6e-08
GO:0044424	intracellular part	1703	526	240.27	9.7e-08
GO:0005839	proteasome core complex	14	12	1.98	1.1e-06
GO:0005739	mitochondrion	86	50	12.13	1.4e-06
GO:0005783	endoplasmic reticulum	61	25	8.61	4.9e-06
GO:0005643	nuclear pore	8	7	1.13	7.7e-06
