# Supplementary material for: A Functional Genomic Screen for Evolutionarily Conserved Genes Required for Lifespan and Immunity in Germline-Deficient C. elegans
Source: PLoS One. 2014 Aug 5;9(8):e101970. doi: 10.1371/journal.pone.0101970 (PMC4122342; doi:10.1371/journal.pone.0101970)
Supplement: Table S7 — Gene families enriched in the set of differentially regulated genes in long-lived animals. (XLSX) [file pone.0101970.s010.xlsx]

## Sheet: Table S7
Table-S7 : Gene families enriched in the set of differentially exprssed genes in long-lived animals. Interesting gene families such as the components of proteasome are higlighted in green
geneFamily	total	observed	expected	enrichment	pvalue
rps	31	25	18	1.4	7.59298e-06
rpl	44	31	26	1.2	7.32618e-05
pbs	7	7	4	1.7	0.00195657
rpt	6	6	3	1.7	0.00477133
rnp	8	7	5	1.5	0.0100372
kbp	5	5	3	1.7	0.0116335
lsy	5	5	3	1.7	0.0116335
ran	5	5	3	1.7	0.0116335
rpn	12	9	7	1.3	0.0183773
cpg	7	6	4	1.5	0.0216599
hmg	7	6	4	1.5	0.0216599
rsp	7	6	4	1.5	0.0216599
snr	7	6	4	1.5	0.0216599
npp	22	14	13	1.1	0.0271535
dnc	6	5	3	1.4	0.0459445
fat	6	5	3	1.4	0.0459445
mcm	6	5	3	1.4	0.0459445
nuo	6	5	3	1.4	0.0459445
cct	8	6	5	1.3	0.0565279
hil	8	6	5	1.3	0.0565279
eef	6	4	3	1.1	0.193914
pas	7	5	4	1.2	0.106656
