# Supplementary material for: A Functional Genomic Screen for Evolutionarily Conserved Genes Required for Lifespan and Immunity in Germline-Deficient C. elegans
Source: PLoS One. 2014 Aug 5;9(8):e101970. doi: 10.1371/journal.pone.0101970 (PMC4122342; doi:10.1371/journal.pone.0101970)
Supplement: Table S8 — Summary lifespan statistics of C. elegans glp-1(e2141) mutants fed on X. nematophila , upon RNAi of selected genes identified from genome wide microarray experiments. Mean survival and standard errors for all genes tested, and p-values from log-rank test assessing significance of survival compared to C. elegans glp-1(e2141) when fed empty vector control. (XLSX) [file pone.0101970.s011.xlsx]

## Sheet: Table S8
	Table S8: Summary lifespan statistics of C. elegans glp-1(e2141) mutants upon RNAi of selected genes identified from genome wide microarray experiments Mean survival and standard errors for all genes tested, and p-values from log-rank test assessing significance of survival compared to C. elegans glp-1(e2141) when fed empty vector control and exposed to X. nematophila
	Name	No. of subjects	Restricted mean lifespan				Age in days at % mortality					Log-rank P-value (vs. glp-1(e2141); empty vector (RNAi)
			Days	Std. error	95% C.I.		0.25	0.5	0.75	0.9	1
	glp-1(e2141); empty vector (RNAi)	100	10.56	0.53	9.53-11.59		6	11	14	17	26
	glp-1(e2141); daf-16 (RNAi)	100	8.07	0.37	7.35-8.79		5	7	11	13	15	1.9e-05
	glp-1(e2141) ;daf-18 (RNAi)	100	7.13	0.39	6.37-7.89		4	7	10	13	17	1e-07
	glp-1(e2141); rpn-6.1 (RNAi)	100	2.37	0.23	1.92-2.82		1	2	3	4	13	0.0e+0.0
	glp-1(e2141); rpn-7 (RNAi)	60	6.9	0.54	5.83-7.97		3	6	10	13	16	4.4e-06
	glp-1(e2141); rpn-10 (RNAi)	100	9.03	0.5	8.06-10.0		5	9	13	15	20	0.0426
	glp-1(e2141); rpt-6 (RNAi)	100	8.9	0.5	7.91-9.89		4	8	13	15	22	0.0294
	glp-1(e2141); pbs-4 (RNAi)	100	7.3	0.49	6.33-8.27		3	6	11	14	22	0.0001
	glp-1(e2141); pbs-6 (RNAi)	100	7.31	0.44	6.45-8.17		4	6	11	13	17	6.3e-06
	glp-1(e2141); T12G3.6 (RNAi)	100	7.21	0.44	6.35-8.07		4	6	11	13	17	2.7e-06
	glp-1(e2141); par-5 (RNAi)	60	4.25	0.18	3.90-4.60		3	4	5	6	7	0.0e+0.0
