# Supplementary material for: A Functional Genomic Screen for Evolutionarily Conserved Genes Required for Lifespan and Immunity in Germline-Deficient C. elegans
Source: PLoS One. 2014 Aug 5;9(8):e101970. doi: 10.1371/journal.pone.0101970 (PMC4122342; doi:10.1371/journal.pone.0101970)
Supplement: Table S9 — Summary lifespan statistics of C. elegans glp-1(e2141) mutants upon RNAi of selected genes identified from genome wide microarray experiments. Mean survival and standard errors for all genes tested, and p-values from log-rank test assessing significance of survival compared to C. elegans glp-1(e2141) when fed empty vector control. (XLSX) [file pone.0101970.s012.xlsx]

## Sheet: TABLE S9
		Table S9: Summary lifespan statistics of C. elegans glp-1(e2141) mutants upon RNAi of selected genes identified from genome wide microarray experiments. Mean survival and standard errors for all genes tested, and p-values from log-rank test assessing significance of survival compared to C. elegans glp-1 (e2141) when fed empty vector control.
		Name	No. of subjects	Restricted mean				Age in days at % mortality					Log-rank P-value (vs. glp-1(e2141); empty vector (RNAi)
				Days	Std. error	95% C.I.		0.25	0.5	0.75	0.9	1
		glp-1(e2141); empty vector (RNAi)	201	21.41	0.72	20.01 - 22.82		13	22	28	34	40
		glp-1(e2141); par-5 (RNAi)	90	12.52	0.42	11.69 - 13.35		10	13	16	x	x	0.0E+0.0
		glp-1(e2141); T12G3.6 (RNAi)	100	12.11	0.43	11.26 - 12.96		10	13	16	19	31	0.0E+0.0
