# Supplementary material for: A Functional Genomic Screen for Evolutionarily Conserved Genes Required for Lifespan and Immunity in Germline-Deficient C. elegans
Source: PLoS One. 2014 Aug 5;9(8):e101970. doi: 10.1371/journal.pone.0101970 (PMC4122342; doi:10.1371/journal.pone.0101970)
Supplement: Table S10 — Summary lifespan statistics of C. elegans wild type upon RNAi of selected genes identified from genome wide microarray experiments. Mean survival and standard errors for all genes tested and p-values from log-rank test assessing significance of survival compared to C. elegans wild type when fed empty vector control. (XLSX) [file pone.0101970.s013.xlsx]

## Sheet: Sheet2
Table S10: Summary lifespan statistics of C. elegans WT upon RNAi of selected genes identified from genome wide microarray experiments
Mean survival and standard errors for all genes tested, and p-values from log-rank test assessing significance of survival compared to C. elegans WT when fed empty vector control
Name	No. of subjects	Restricted mean lifespan			Age in days at % mortality					Log-rank P-value
		Days	Std. error	95% C.I.	0.25	0.5	0.75	0.9	1	(vs. C. elegans WT; empty vector (RNAi)
C. elegans WT; empty vector (RNAi)	60	13.35	0.65	12.08-14.62	9	13	16	19	25
C. elegans WT; daf-18 (RNAi)	63	10.93	0.64	9.68-12.17	9	16	16	19	25	0.08
C. elegans WT; T12G3.6 (RNAi)	63	11.82	0.83	10.20-13.45	6	13	16	22	25	0.5779
C. elegans WT; par-5 (RNAi)	60	13.62	0.52	12.6-14.63	13	16	19	22	25	0.7923
